# Supplementary material for: First Isolation and Genomic Characterization of Escherichia ruysiae in Togo from a Five-Year-Old Patient with Gastroenteritis and Bloody Diarrhea
Source: Microorganisms. 2025 Nov 26;13(12):2694. doi: 10.3390/microorganisms13122694 (PMC12735186; doi:10.3390/microorganisms13122694)
Supplement: Supplementary file 1 [file microorganisms-13-02694-s001.zip]

Archive with 1 entries (1 files):
- microorganisms-3940461-supplementary.xlsx
