# Supplementary material for: First Isolation and Genomic Characterization of Escherichia ruysiae in Togo from a Five-Year-Old Patient with Gastroenteritis and Bloody Diarrhea
Source: Microorganisms. 2025 Nov 26;13(12):2694. doi: 10.3390/microorganisms13122694 (PMC12735186; doi:10.3390/microorganisms13122694)
Supplement: Supplementary file 1 [file microorganisms-13-02694-s001.zip › microorganisms-3940461-supplementary.xlsx]

## Sheet: CheckM
Genome	Completeness	Contamination	GC (between 0 and 1)	GC std (between 0 and 1)	Genome size	# ambiguous bases	contigs	N50 (contigs)
FK53-34	100.0	0.03720238095238095	0.5055295187340776	0.05678080572959085	4785617	300	136	94629

## Sheet: Taxonomy gtbtk2
user_genome	classification	fastani_reference	fastani_reference_radius	fastani_taxonomy	fastani_ani	fastani_af	closest_placement_reference	closest_placement_radius	closest_placement_taxonomy	closest_placement_ani	closest_placement_af	pplacer_taxonomy	classification_method	note	other_related_references(genome_id,species_name,radius,ANI,AF)	msa_percent	translation_table	red_value	warnings
FK53-34	d__Bacteria;p__Proteobacteria;c__Gammaproteobacteria;o__Enterobacterales;f__Enterobacteriaceae;g__Escherichia;s__Escherichia ruysiae	GCF_902498915.1	95	d__Bacteria;p__Proteobacteria;c__Gammaproteobacteria;o__Enterobacterales;f__Enterobacteriaceae;g__Escherichia;s__Escherichia ruysiae	98.78	0.93	GCF_902498915.1	95	d__Bacteria;p__Proteobacteria;c__Gammaproteobacteria;o__Enterobacterales;f__Enterobacteriaceae;g__Escherichia;s__Escherichia ruysiae	98.78	0.93	d__Bacteria;p__Proteobacteria;c__Gammaproteobacteria;o__Enterobacterales;f__Enterobacteriaceae;g__Escherichia;s__	taxonomic classification defined by topology and ANI	topological placement and ANI have congruent species assignments	GCF_003697165.2, s__Escherichia coli, 95.0, 92.89, 0.86; GCF_005843885.1, s__Escherichia sp005843885, 95.0, 92.58, 0.86; GCF_002900365.1, s__Escherichia marmotae, 95.0, 92.15, 0.84; GCF_001660175.1, s__Escherichia sp001660175, 95.0, 92.07, 0.85; GCF_004211955.1, s__Escherichia sp004211955, 95.0, 91.94, 0.84; GCF_002965065.1, s__Escherichia sp002965065, 95.0, 91.67, 0.76; GCF_011881725.1, s__Esche…	98.55	11	N/A	N/A

## Sheet: Genome Quality
SampleID	Lineage	genome	Markers	Marker set	0	1	2	3	4	5+	completeness	contamination	heterogenicity
FK53-34	f__Enterobacteriaceae (UID5124)	134	1173	336	0	1172	1	0	0	0	100	0.04	0

## Sheet: Api20E
API 20 E 4.1 02/2006	ONPG	ADH	LDC	ODC	CIT	H2S	URE	TDA	IND	VP	GEL	GLU	MAN	INO	SOR	RHA	SAC	MEL	AMY	ARA	OX	NO2	N2	MOB	McC	OF/O	OF/F	classement	P(taxon/ profil)	P(taxon/ profil)	P(plus typique)	T		taxons
profil	+	-	-	+	+	-	-	+	+	-	-	+	+	-	+	+	-	+	-	+	?	+	-	?	?	?	?					1e-06

## Sheet: Succeptibility test
Strain	Disk	FEP	ATM	CTX	TIC	TCC	AMO	FOX	CXM	CZD	NAL
FK53-34	Loads (µg)	30	30	30	75	75	20	30	30	10	30
	Diameter (cm)	3.7	4	3.8	3	3	2.1	2.3	2.9	3	2.7
	Results	S	S	S	S	S	S	S	S	S	S

## Sheet: Resistance gene
Isolates	(AGly)aadA1-pm	(Bla)Penicillin_Binding_Protein_Ecoli	(Bla)ampH_Ecoli	(Bla)blaLAP-2	(Flq)qnr-S1	(Sul)sul2	(Tet)tetA	(Tet)tetR	ASMA	BACA	BCR	CPXAR	CRP	CTX	EMRD	Escherichia_coli_acrA	Escherichia_coli_emrE	GADW	H-NS	KPNO	MARA	MARR	MDFA	MDTG	MDTI	MDTJ	MDTK	ROBA	SOXS	acrB	acrD	acrE	acrF	acrS	aph(3'')-Ib	aph(6)-Id	bacA	baeR	baeS	blaEC-15	blaEC-8	cpxA	dfrA1	dfrA14	emrA	emrB	emrR	eptA	gadX
ABC134	.	100	100	.	.	.	.	.	100	99.76	100	100	100	.	100	100	100	100	100	99.73	100	100	100	100	100	100	100	100	97.84	100	100	100	100	100	.	.	.	99.86	100	100	.	100	.	.	100	99.87	100	100	87.52
ABC135	.	100	100	.	.	.	.	.	100	99.76	100	100	100	.	100	100	100	100	100	99.73	100	100	100	100	100	100	100	100	97.84	100	100	100	100	100	.	.	.	99.86	100	100	.	100	.	.	100	99.87	100	100	87.52
ABC136	.	100	100	.	.	.	.	.	100	99.76	100	100	100	.	100	100	100	100	100	99.73	100	100	100	100	100	100	100	100	97.84	100	100	100	100	100	.	.	.	99.86	100	100	.	100	.	.	100	99.87	100	100	87.52
ABC137	.	100	100	.	.	.	.	.	100	99.76	100	100	100	.	99.92	100	100	100	100	99.73	100	100	100	100	100	100	100	100	97.84	100	100	100	100	100	.	.	.	99.86	100	100	.	100	.	.	100	99.87	100	100	87.52
C10-7	.	100	100	.	.	.	.	.	100	99.76	100	100.00;100.00	100	.	100	100	100	100	100	99.64	100	100	100	100	100	100	100	100	97.84	100	100	100	100	100	.	.	.	99.86	100	100	.	.	.	.	100	99.87	100	100	87.52
C10-9	.	100	100	.	.	.	.	.	100	.	100	100.00;100.00	100	.	100	100	100	100	100	99.73	100	100	100	100	100	100	100	100	99.69	100	100	100	100	100	.	.	99.76	99.86	100	100	.	.	.	.	100	100	100	100	87.52
C11-9	.	100	100	.	.	.	.	.	100	.	100	100.00;100.00	100	100	100	100	100	100	100	99.73	100	100	100	100	100	100	100	100	99.69	100	100	100	100	100	.	.	99.76	99.86	100	100	.	.	.	.	100	99.87	100	100	87.52
C13-1	.	100	100	.	.	.	.	.	100	.	100	100.00;100.00	100	.	100	100	100	100	100	99.73	100	100	100	100	100	100	100	100	99.69	100	100	100	100	100	.	.	99.76	99.86	100	100	.	.	.	.	100	100	100	100	87.52
C13-5	.	100	100	.	.	.	.	.	100	.	100	100.00;100.00	100	.	100	100	100.00;100.00	100	100	99.73	100	100	100	100	100	100	100	100	99.69	100	100	100	100	100	.	.	99.76	99.86	100	100	.	.	.	.	100	99.87	100	100	87.52
C14-1	.	100	100	.	.	.	.	.	100	99.76	100	100.00;100.00	100	.	100	100	100.00;100.00	100	100	.	100	100	100	100	100	100	100	100	97.84	100	100	100	100	100	.	.	.	99.86	100	100	.	.	.	.	100	99.87	100	100	87.52
C15-8	.	100	100	.	.	.	.	.	100	.	100	100.00;100.00	100	99.79	100	100	100	100	100	99.73	100	100	100	100	100	100	100	100	99.69	100	100	100	100	100	.	.	99.76	99.86	100	100	.	.	.	.	100	100	100	100	87.52
C17-1	.	100	100	.	.	.	.	.	100	99.76	100	100.00;100.00	100	.	100	100	100	100	100	99.64	100	100	100	100	100	100	100	100	97.84	100	100	100	100	100	.	.	.	99.86	100	100	.	.	.	.	100	99.87	100	100	87.52
C18-2	.	100	100	.	.	.	.	.	100	.	100	100.00;100.00	100	.	100	100	100	100	100	99.45	100	100	100	100	100	100	100	100	99.69	100	100	100	100	100	.	.	99.76	99.86	100	100	.	.	.	.	100	100	100	100	87.52
C6-1	.	100	100	.	.	.	.	.	100	.	100	100	100	100	100	100	100	100	100	99.73	100	100	100	100	100	100	100	100	99.69	100	100	99.91	100	100	.	.	99.76	99.86	100	.	100	100	.	.	100	100	100	100	87.52
C61-1	.	100	100	.	.	.	.	.	100	.	100	100.00;100.00	100	.	100	100	100	100	100	99.27	100	100	100	100	100	100	100	100	99.69	100	100	100	100	100	.	.	99.76	99.86	100	100	.	.	.	.	100	100	100	100	87.52
C8-9	.	100	100	.	.	.	.	.	100	.	100	100.00;100.00	100	.	100	100	100	100	100	99.45	100	100	100	100	100	100	100	100	99.69	100	100	100	100	100	.	.	99.76	99.86	100	100	.	.	.	.	100	100	100	100	87.52
OPT1704	.	100	100	100	100	100	.	.	100	99.76	100	100.00;100.00	100	100.00;100.00	100	100	100	100	100	99.64	100	100	100	100	100	100	100	100	97.84	100	100	100	100	100	100	100	.	99.86	100	100	.	.	.	100	100	99.87	100	100	87.52
S1-IND-07-A	96.51	100	100	.	100	100	100	100	100	99.76	100	100	100	87.15	100	100	100	100	100	99.73	100	100	100	100	100	100	100	100	97.84	100	100	100	100	100	.	.	.	99.86	100	100	.	100	100	.	100	99.87	100	100	87.52
FK53-34	.	100	100	.	.	.	.	.	100	99.76	100	100.00;100.00	100	.	100	100	100	100	100	99.73	100	100	100	100	100	100	100	100	97.84	100	100	100	100	100	.	.	.	99.86	100	100	.	.	.	.	100	100	100	100	.
[truncated: 15 more columns]

## Sheet: Virulence factor
Isolates	EC042_4526	EC042_4532	EC042_4536	EC042_4548	EC55989_3315	EC55989_3318	EC55989_3319	EC55989_3320	EC55989_3321	EC55989_3322	EC55989_3323	EC55989_3324	EC55989_3325	EC55989_3326	EC55989_3327	EC55989_3329	EC55989_3330	EC55989_3331	EC55989_3333	EC55989_3334	EC55989_3335	EC55989_3336	EC55989_3337	EC55989_3339	EC55989_3340	EC958_0639	EC958_0641	EC958_4611	EC958_4614	ECS88_3547	EcE24377A_0237	O3M_04335	O3M_04345	Z1307	aaiA	aaiB	aaiC	aaiD	aaiE	aaiF	aaiH	aaiI	aaiJ	aaiK	aaiL	aaiM	aaiN	aaiO	aaiP
ABC134	.	.	.	.	.	.	.	.	.	.	.	.	.	.	.	.	.	.	.	.	100	.	.	.	.	.	.	95.86	99.92	100	.	.	.	100	.	.	.	.	.	.	.	.	.	.	.	.	.	.	.
ABC135	.	.	.	.	.	.	.	.	.	.	.	.	.	.	.	.	.	.	.	.	100	.	.	.	.	.	.	95.86	99.92	100	.	.	.	100	.	.	.	.	.	.	.	.	.	.	.	.	.	.	.
ABC136	.	.	.	.	.	.	.	.	.	.	.	.	.	.	.	.	.	.	.	.	100	.	.	.	.	.	.	95.86	99.92	100	.	.	.	100	.	.	.	.	.	.	.	.	.	.	.	.	.	.	.
ABC137	.	.	.	.	.	.	.	.	.	.	.	.	.	.	.	.	.	.	.	.	100	.	.	.	.	.	.	95.86	99.92	100	.	.	.	100	.	.	.	.	.	.	.	.	.	.	.	.	.	.	.
C10-7	.	.	.	.	.	.	.	.	.	.	.	.	.	.	.	.	.	.	.	.	.	.	.	.	.	.	.	95.26	99.92	100	.	.	.	100	99.37	100	93.49	100	100	100	100	99.02	100	98.38	100	.	99	100	99.37
C10-9	.	.	.	.	.	.	.	.	.	.	.	.	.	.	.	.	.	.	.	.	.	.	.	.	.	.	.	95.83	99.9	100	.	.	.	100	.	.	.	.	.	.	.	.	.	.	.	.	.	.	.
C11-9	.	.	.	.	.	.	.	.	.	.	.	.	.	.	.	.	.	.	.	.	100	.	.	.	.	.	.	.	.	100	.	.	.	100	.	.	.	.	.	.	.	.	.	.	.	.	.	.	.
C13-1	.	.	.	.	.	.	.	.	.	.	.	.	.	.	.	.	.	.	.	.	.	.	.	.	.	.	.	95.83	99.9	100	.	.	.	100	.	.	.	.	.	.	.	.	.	.	.	.	.	.	.
C13-5	.	.	.	.	.	.	.	.	.	.	.	.	.	.	.	.	.	.	.	.	.	.	.	.	.	.	.	.	.	100	.	.	.	100	.	.	.	.	.	.	.	.	.	.	.	.	.	.	.
C14-1	.	.	.	.	.	.	.	.	.	.	.	.	.	.	.	.	.	.	.	.	100	.	.	.	.	99.2	89.39	.	.	100	.	.	.	100	99.37	100	93.49	100	100	100	100	99.02	100	98.38	100	.	98.67	99.97	93.29
C15-8	.	.	.	.	.	.	.	.	.	.	.	.	.	.	.	.	.	.	.	.	100	.	.	.	.	.	.	.	99.92	100	.	.	.	100	.	.	.	.	.	.	.	.	.	.	.	.	.	.	.
C17-1	.	.	.	.	.	.	.	.	.	.	.	.	.	.	.	.	.	.	.	.	.	.	.	.	.	.	.	95.26	99.92	100	.	.	.	100	99.37	100	93.49	100	100	100	100	99.02	100	98.38	100	.	99	100	99.37
C18-2	.	.	.	.	.	.	.	.	.	.	.	.	.	.	.	.	.	.	.	.	.	.	.	.	.	.	.	.	.	100	.	.	.	100	99.37	100	93.49	100	100	100	100	99.02	100	98.38	100	.	98.84	100	99.37
C6-1	.	.	.	.	.	.	.	.	.	.	.	.	.	.	.	.	.	.	.	.	100	.	.	.	.	.	.	95.86	94.3	100	.	.	.	100	.	.	.	.	.	.	.	.	.	.	.	.	.	.	.
C61-1	.	.	.	.	.	.	.	.	.	.	.	.	.	.	.	.	.	.	.	.	100	.	.	.	.	.	.	96.02	99.92	100	99.89	.	.	100	.	.	.	.	.	.	.	.	.	.	.	.	.	.	.
C8-9	.	.	.	.	.	.	.	.	.	.	.	.	.	.	.	.	.	.	.	.	.	.	.	.	.	.	.	.	.	100	.	.	.	100	99.37	100	93.49	100	100	100	100	99.02	100	98.38	100	.	98.84	100	99.37
OPT1704	100	100	100	100	100	100	100	100	100	100	100	100	100	100	100	100	100	100	100	100	100.00;100.00	100	100	100	100	.	.	.	.	100	.	100	100	100	100	100	100	100	100	100	100	100	100	100	100	100	100	100	100
S1-IND-07-A	.	.	.	.	.	.	.	.	.	.	.	.	.	.	.	.	.	.	.	.	.	.	.	.	.	.	.	.	.	100	.	.	.	100	.	.	.	.	.	.	.	.	.	.	.	.	.	.	.
FK53-34	.	.	.	.	.	.	.	.	.	.	.	.	.	.	.	.	.	.	.	.	100	.	.	.	.	.	.	94.69	97	100	.	.	.	100	.	.	.	.	.	.	.	.	.	.	.	.	.	.	.
[truncated: 208 more columns]

## Sheet: Assembly
SampleID	GC%	GC std	Genome size	Ambiguous bases	Scaffolds	Contigs	Longuest scaffold	Longuest contigs	N50 Scaffolds	N50 Contigs	Average scaffold length	Average contig length	Coding density	translation table	Predicted genes
FK53-34	0.50553	GC std': 0.05678080572959085	Genome size': 4785617	# ambiguous bases': 300	# scaffolds': 136	# contigs': 136	Longest scaffold': 292513	Longest contig': 292513	N50 (scaffolds)': 94629	N50 (contigs)': 94629	Mean scaffold length': 35188.36029411765	Mean contig length': 35188.36029411765	Coding density': 0.8794615197998502	Translation table': 11	# predicted genes': 4524}

## Sheet: MLST
ID	Achtman	ST	adk	fumC	gyr	icd	mdh	purA	recA
FK53-34	ecoli_achtman_4	-	adk(356)	fumC(~1709)	gyrB(73)	icd(670)	mdh(56)	purA(322)	recA(454)

## Sheet: genes promoters
gene	start	end	strand	promoter_found	intergenic_distance	promoter_score
ompT	213	1167	-1	TRUE		4
ompT	213	1167	-1	TRUE	0	4
icd_1	1716	1869	1	TRUE	549	4
icd_1	1716	1869	1	TRUE	0	4
FK53-34_00003	2493	2787	-1	TRUE	624	6
FK53-34_00003	2493	2787	-1	TRUE	0	6
FK53-34_00004	3109	3185	1	TRUE	322	4
FK53-34_00005	4021	4267	1	FALSE	836	0
FK53-34_00005	4021	4267	1	FALSE	0	0
yeeN	4377	5094	-1	TRUE	110	6
yeeN	4377	5094	-1	TRUE	0	6
pdeG	6612	8136	1	FALSE	1518	0
pdeG	6612	8136	1	FALSE	0	0
ymgF	8307	8526	1	TRUE	171	6
ymgF	8307	8526	1	TRUE	0	6
ymgD	8832	9165	-1	TRUE	306	4
ymgD	8832	9165	-1	TRUE	0	4
FK53-34_00010	9171	9456	-1	FALSE	6	0
FK53-34_00010	9171	9456	-1	FALSE	0	0
minE	10116	10383	-1	FALSE	660	0
minE	10116	10383	-1	FALSE	0	0
minD	10386	11199	-1	TRUE	3	4
minD	10386	11199	-1	TRUE	0	4
minC	11222	11918	-1	TRUE	23	6
minC	11222	11918	-1	TRUE	0	6
ycgL	12046	12340	1	TRUE	128	4
ycgL	12046	12340	1	TRUE	0	4
ycgM	12411	13071	1	FALSE	71	0
ycgM	12411	13071	1	FALSE	0	0
FK53-34_00016	13163	13610	1	TRUE	92	4
FK53-34_00016	13163	13610	1	TRUE	0	4
znuB	14123	14909	-1	TRUE	513	4
znuB	14123	14909	-1	TRUE	0	4
znuC	14905	15661	-1	TRUE	0	4
znuC	14905	15661	-1	TRUE	0	4
znuA	15685	16672	1	TRUE	24	4
znuA	15685	16672	1	TRUE	0	4
mepM	16687	18010	1	FALSE	15	0
mepM	16687	18010	1	FALSE	0	0
lpxM	18128	19100	1	TRUE	118	4
lpxM	18128	19100	1	TRUE	0	4
pykA	19231	20674	-1	FALSE	131	0
pykA	19231	20674	-1	FALSE	0	0
hexR	20800	21670	-1	TRUE	126	4
hexR	20800	21670	-1	TRUE	0	4
zwf	22007	23483	1	FALSE	337	0
zwf	22007	23483	1	FALSE	0	0
edd	23717	25529	1	TRUE	234	4
edd	23717	25529	1	TRUE	0	4
eda	25565	26207	1	TRUE	36	4
eda	25565	26207	1	TRUE	0	4
purT	26442	27621	-1	TRUE	235	4
purT	26442	27621	-1	TRUE	0	4
FK53-34_00028	27762	28053	1	TRUE	141	4
FK53-34_00028	27762	28053	1	TRUE	0	4
yebF	28119	28476	1	TRUE	66	4
yebF	28119	28476	1	TRUE	0	4
yebE	28781	29441	1	TRUE	305	4
yebE	28781	29441	1	TRUE	0	4
ptrB	29650	31711	1	TRUE	209	4
ptrB	29650	31711	1	TRUE	0	4
exoX	31707	32370	-1	TRUE	0	4
exoX	31707	32370	-1	TRUE	0	4
FK53-34_00033	32394	33051	-1	TRUE	24	4
FK53-34_00033	32394	33051	-1	TRUE	0	4
holE	33151	33382	-1	TRUE	100	4
holE	33151	33382	-1	TRUE	0	4
yobA	33520	33892	1	TRUE	138	4
yobA	33520	33892	1	TRUE	0	4
yebZ	33895	34768	1	TRUE	3	4
yebZ	33895	34768	1	TRUE	0	4
FK53-34_00037	34780	35122	1	TRUE	12	4
FK53-34_00037	34780	35122	1	TRUE	0	4
pphA	35530	36187	1	TRUE	408	4
pphA	35530	36187	1	TRUE	0	4
FK53-34_00039	36187	36379	-1	TRUE	0	4
FK53-34_00039	36187	36379	-1	TRUE	0	4
yebV	36484	36721	-1	TRUE	105	4
yebV	36484	36721	-1	TRUE	0	4
rsmF	36837	38283	-1	TRUE	116	4
rsmF	36837	38283	-1	TRUE	0	4
yebT	38356	40990	-1	TRUE	73	4
yebT	38356	40990	-1	TRUE	0	4
yebS	40958	42242	-1	TRUE	0	4
yebS	40958	42242	-1	TRUE	0	4
msrC	42317	42869	1	TRUE	75	4
msrC	42317	42869	1	TRUE	0	4
proQ	42965	43664	1	TRUE	96	6
proQ	42965	43664	1	TRUE	0	6
prc	43683	45732	1	FALSE	19	0
prc	43683	45732	1	FALSE	0	0
htpX	45923	46805	1	TRUE	191	4
htpX	45923	46805	1	TRUE	0	4
ribZ	46850	48224	-1	TRUE	45	4
ribZ	46850	48224	-1	TRUE	0	4
kdgR	48400	49192	1	TRUE	176	6
kdgR	48400	49192	1	TRUE	0	6
FK53-34_00050	49333	49573	-1	FALSE	141	0
FK53-34_00050	49333	49573	-1	FALSE	0	0
FK53-34_00051	49948	50236	1	TRUE	375	4
FK53-34_00051	49948	50236	1	TRUE	0	4
cspC	51058	51268	1	TRUE	822	4
cspC	51058	51268	1	TRUE	0	4
rlmA	51433	52243	1	FALSE	165	0
rlmA	51433	52243	1	FALSE	0	0
mntP	52239	52806	-1	FALSE	0	0
mntP	52239	52806	-1	FALSE	0	0
FK53-34_00055	53222	53681	-1	TRUE	416	4
FK53-34_00055	53222	53681	-1	TRUE	0	4
manZ_1	53735	54587	-1	TRUE	54	4
manZ_1	53735	54587	-1	TRUE	0	4
manY	54599	55400	-1	TRUE	12	4
manY	54599	55400	-1	TRUE	0	4
manX_1	55462	56434	-1	TRUE	62	4
manX_1	55462	56434	-1	TRUE	0	4
FK53-34_00059	56897	58454	1	FALSE	463	0
FK53-34_00059	56897	58454	1	FALSE	0	0
pdeD	58457	60056	-1	TRUE	3	4
pdeD	58457	60056	-1	TRUE	0	4
sdaA	60185	61550	-1	TRUE	129	4
sdaA	60185	61550	-1	TRUE	0	4
nudL	61733	62312	-1	TRUE	183	4
nudL	61733	62312	-1	TRUE	0	4
pabB	62315	63677	-1	FALSE	3	0
pabB	62315	63677	-1	FALSE	0	0
FK53-34_00064	63750	63930	1	TRUE	73	4
FK53-34_00064	63750	63930	1	TRUE	0	4
FK53-34_00065	64116	64416	-1	TRUE	186	6
FK53-34_00065	64116	64416	-1	TRUE	0	6
yabJ	64857	65202	-1	TRUE	441	6
yabJ	64857	65202	-1	TRUE	0	6
yoaA	65333	67244	1	TRUE	131	4
yoaA	65333	67244	1	TRUE	0	4
tsaB	67301	67997	1	TRUE	57	4
tsaB	67301	67997	1	TRUE	0	4
slp_1	68036	68618	1	FALSE	39	0
slp_1	68036	68618	1	FALSE	0	0
fadD	68756	70508	1	TRUE	138	4
fadD	68756	70508	1	TRUE	0	4
rnd	70589	71705	1	TRUE	81	4
rnd	70589	71705	1	TRUE	0	4
yeaX	71759	72725	-1	TRUE	54	4
yeaX	71759	72725	-1	TRUE	0	4
yeaW	72780	73905	-1	FALSE	55	0
yeaW	72780	73905	-1	FALSE	0	0
caiT_1	73936	75547	-1	TRUE	31	4
caiT_1	73936	75547	-1	TRUE	0	4
dmlA	75796	76882	-1	TRUE	249	4
dmlA	75796	76882	-1	TRUE	0	4
dmlR_1	76984	77902	1	TRUE	102	6
dmlR_1	76984	77902	1	TRUE	0	6
leuE	78023	78662	1	TRUE	121	4
leuE	78023	78662	1	TRUE	0	4
yeaR	78834	79194	1	TRUE	172	4
yeaR	78834	79194	1	TRUE	0	4
yoaG	79197	79380	1	TRUE	3	4
yoaG	79197	79380	1	TRUE	0	4
FK53-34_00080	79528	79777	1	TRUE	148	4
FK53-34_00080	79528	79777	1	TRUE	0	4
dgcP	80042	81068	-1	TRUE	265	4
dgcP	80042	81068	-1	TRUE	0	4
FK53-34_00082	81252	81507	1	TRUE	184	4
FK53-34_00082	81252	81507	1	TRUE	0	4
FK53-34_00083	81528	81876	-1	TRUE	21	4
FK53-34_00083	81528	81876	-1	TRUE	0	4
nimT	81930	83112	-1	TRUE	54	4
nimT	81930	83112	-1	TRUE	0	4
nimR_1	83211	84003	1	TRUE	99	4
nimR_1	83211	84003	1	TRUE	0	4
FK53-34_00086	83986	84433	-1	TRUE	0	4
FK53-34_00086	83986	84433	-1	TRUE	0	4
FK53-34_00087	84707	85211	-1	TRUE	274	4
FK53-34_00087	84707	85211	-1	TRUE	0	4
dgcJ	85253	86744	-1	TRUE	42	6
dgcJ	85253	86744	-1	TRUE	0	6
cdgI	86924	88268	-1	TRUE	180	4
cdgI	86924	88268	-1	TRUE	0	4
FK53-34_00090	88548	89832	-1	TRUE	280	4
FK53-34_00090	88548	89832	-1	TRUE	0	4
FK53-34_00091	89954	91889	-1	FALSE	122	0
FK53-34_00091	89954	91889	-1	FALSE	0	0
mipA	92324	93071	1	TRUE	435	4
mipA	92324	93071	1	TRUE	0	4
yvgN	93160	94015	1	TRUE	89	4
yvgN	93160	94015	1	TRUE	0	4
yeaD	94064	94949	-1	TRUE	49	4
yeaD	94064	94949	-1	TRUE	0	4
gapA	95032	96028	-1	TRUE	83	6
gapA	95032	96028	-1	TRUE	0	6
msrB	96369	96783	1	TRUE	341	4
msrB	96369	96783	1	TRUE	0	4
FK53-34_00097	96824	97097	1	TRUE	41	4
FK53-34_00097	96824	97097	1	TRUE	0	4
pncA	97253	97895	-1	FALSE	156	0
pncA	97253	97895	-1	FALSE	0	0
ansA	97905	98922	-1	TRUE	10	4
ansA	97905	98922	-1	TRUE	0	4
sppA	99088	100945	-1	TRUE	166	4
sppA	99088	100945	-1	TRUE	0	4
ydjA	101106	101658	1	TRUE	161	4
ydjA	101106	101658	1	TRUE	0	4
selD	101774	102818	1	TRUE	116	6
selD	101774	102818	1	TRUE	0	6
topB	102822	104778	1	TRUE	4	4
topB	102822	104778	1	TRUE	0	4
gdhA	104850	106194	-1	TRUE	72	4
gdhA	104850	106194	-1	TRUE	0	4
FK53-34_00105	106516	106789	1	FALSE	322	0
FK53-34_00105	106516	106789	1	FALSE	0	0
nudG	106748	107162	-1	TRUE	0	4
nudG	106748	107162	-1	TRUE	0	4
ynjF	107248	107869	1	TRUE	86	4
ynjF	107248	107869	1	TRUE	0	4
ynjE	107877	109185	-1	TRUE	8	4
ynjE	107877	109185	-1	TRUE	0	4
malK_1	109251	109905	-1	TRUE	66	4
malK_1	109251	109905	-1	TRUE	0	4
ynjC	109904	111440	-1	TRUE	0	4
ynjC	109904	111440	-1	TRUE	0	4
ynjB	111412	112579	-1	TRUE	0	4
ynjB	111412	112579	-1	TRUE	0	4
FK53-34_00112	112588	113137	-1	TRUE	9	4
FK53-34_00112	112588	113137	-1	TRUE	0	4
ydjZ_1	113136	113844	-1	TRUE	0	4
ydjZ_1	113136	113844	-1	TRUE	0	4
FK53-34_00114	113858	114536	-1	FALSE	14	0
FK53-34_00114	113858	114536	-1	FALSE	0	0
ydjZ_2	114540	115251	-1	TRUE	4	4
ydjZ_2	114540	115251	-1	TRUE	0	4
xthA	115417	116224	-1	TRUE	166	4
xthA	115417	116224	-1	TRUE	0	4
astC	116668	117889	1	TRUE	444	4
astC	116668	117889	1	TRUE	0	4
astA	117885	118920	1	TRUE	0	4
astA	117885	118920	1	TRUE	0	4
astD	118916	120395	1	FALSE	0	0
astD	118916	120395	1	FALSE	0	0
astB	120391	121735	1	FALSE	0	0
astB	120391	121735	1	FALSE	0	0
astE	121727	122696	1	FALSE	0	0
astE	121727	122696	1	FALSE	0	0
spy	123025	123511	1	TRUE	329	4
spy	123025	123511	1	TRUE	0	4
ves	123713	124289	1	TRUE	202	4
ves	123713	124289	1	TRUE	0	4
cho	124248	125136	-1	TRUE	0	4
cho	124248	125136	-1	TRUE	0	4
nadE	125331	126159	-1	FALSE	195	0
nadE	125331	126159	-1	FALSE	0	0
osmE	126359	126698	1	TRUE	200	4
osmE	126359	126698	1	TRUE	0	4
chbB	126998	127319	1	TRUE	300	4
chbB	126998	127319	1	TRUE	0	4
chbC	127400	128759	1	TRUE	81	4
chbC	127400	128759	1	TRUE	0	4
chbA	128809	129160	1	TRUE	50	4
chbA	128809	129160	1	TRUE	0	4
chbR	129170	130010	1	TRUE	10	4
chbR	129170	130010	1	TRUE	0	4
chbF	130129	131482	1	TRUE	119	4
chbF	130129	131482	1	TRUE	0	4
chbG	131494	132253	1	FALSE	12	0
chbG	131494	132253	1	FALSE	0	0
katE	132299	134561	-1	TRUE	46	4
katE	132299	134561	-1	TRUE	0	4
cedA	134743	135007	1	TRUE	182	4
cedA	134743	135007	1	TRUE	0	4
FK53-34_00135	135248	135340	-1	FALSE	241	0
ydjM	136576	137167	-1	TRUE	1236	4
ydjM	136576	137167	-1	TRUE	0	4
hxpB	137329	137998	-1	TRUE	162	4
hxpB	137329	137998	-1	TRUE	0	4
FK53-34_00138	138144	138681	1	TRUE	146	4
FK53-34_00138	138144	138681	1	TRUE	0	4
FK53-34_00139	138721	139582	-1	TRUE	40	4
FK53-34_00139	138721	139582	-1	TRUE	0	4
FK53-34_00140	139687	139978	-1	TRUE	105	4
FK53-34_00140	139687	139978	-1	TRUE	0	4
pfkB	140076	141009	-1	TRUE	98	4
pfkB	140076	141009	-1	TRUE	0	4
FK53-34_00142	141295	142054	1	TRUE	286	6
FK53-34_00142	141295	142054	1	TRUE	0	6
yniD	142113	142221	-1	TRUE	59	4
yniD	142113	142221	-1	TRUE	0	4
thrS	142521	144450	1	TRUE	300	4
thrS	142521	144450	1	TRUE	0	4
infC	144561	144996	1	TRUE	111	4
infC	144561	144996	1	TRUE	0	4
rpmI	145088	145286	1	FALSE	92	0
rpmI	145088	145286	1	FALSE	0	0
rplT	145338	145695	1	TRUE	52	4
rplT	145338	145695	1	TRUE	0	4
FK53-34_00148	145936	146089	1	TRUE	241	4
FK53-34_00148	145936	146089	1	TRUE	0	4
pheS	146146	147130	1	TRUE	57	4
pheS	146146	147130	1	TRUE	0	4
pheT	147144	149532	1	FALSE	14	0
pheT	147144	149532	1	FALSE	0	0
ihfA	149536	149836	1	FALSE	4	0
ihfA	149536	149836	1	FALSE	0	0
btuC	149936	150917	1	TRUE	100	4
btuC	149936	150917	1	TRUE	0	4
btuE	150979	151531	1	TRUE	62	4
btuE	150979	151531	1	TRUE	0	4
btuD_1	151530	152280	1	TRUE	0	4
btuD_1	151530	152280	1	TRUE	0	4
mepS_1	152357	152822	1	TRUE	77	4
mepS_1	152357	152822	1	TRUE	0	4
ydiV	153065	153779	1	TRUE	243	4
ydiV	153065	153779	1	TRUE	0	4
selO	153841	155278	1	FALSE	62	0
selO	153841	155278	1	FALSE	0	0
ydiE	155281	155473	-1	TRUE	3	4
ydiE	155281	155473	-1	TRUE	0	4
aroH	155604	156651	-1	TRUE	131	4
aroH	155604	156651	-1	TRUE	0	4
ppsR	156807	157641	-1	TRUE	156	4
ppsR	156807	157641	-1	TRUE	0	4
ppsA	157972	160351	1	FALSE	331	0
ppsA	157972	160351	1	FALSE	0	0
fadK	160406	162053	-1	FALSE	55	0
fadK	160406	162053	-1	FALSE	0	0
fixX_1	162109	162403	-1	FALSE	56	0
fixX_1	162109	162403	-1	FALSE	0	0
dadA_1	162399	163689	-1	FALSE	0	0
dadA_1	162399	163689	-1	FALSE	0	0
fixB_1	163743	164682	-1	FALSE	54	0
fixB_1	163743	164682	-1	FALSE	0	0
fixA_1	164701	165466	-1	FALSE	19	0
fixA_1	164701	165466	-1	FALSE	0	0
rhaS_1	165781	166693	1	TRUE	315	4
rhaS_1	165781	166693	1	TRUE	0	4
caiA_1	166735	167887	-1	TRUE	42	6
caiA_1	166735	167887	-1	TRUE	0	6
ydiF_1	167900	169496	-1	TRUE	13	4
ydiF_1	167900	169496	-1	TRUE	0	4
aroD	169640	170399	-1	TRUE	144	4
aroD	169640	170399	-1	TRUE	0	4
ydiB	170429	171296	-1	FALSE	30	0
ydiB	170429	171296	-1	FALSE	0	0
ydiN	171320	172562	-1	TRUE	24	4
ydiN	171320	172562	-1	TRUE	0	4
ydiM	172788	174003	-1	TRUE	226	4
ydiM	172788	174003	-1	TRUE	0	4
FK53-34_00174	174102	174459	-1	TRUE	99	4
FK53-34_00174	174102	174459	-1	TRUE	0	4
ydiK	174888	176001	-1	TRUE	429	4
ydiK	174888	176001	-1	TRUE	0	4
FK53-34_00176	176389	179446	1	FALSE	388	0
FK53-34_00176	176389	179446	1	FALSE	0	0
menI	179442	179853	1	FALSE	0	0
menI	179442	179853	1	FALSE	0	0
FK53-34_00178	179952	180141	1	TRUE	99	4
FK53-34_00178	179952	180141	1	TRUE	0	4
sufA	180693	181062	1	TRUE	552	4
sufA	180693	181062	1	TRUE	0	4
sufB	181070	182558	1	TRUE	8	4
sufB	181070	182558	1	TRUE	0	4
sufC	182567	183314	1	FALSE	9	0
sufC	182567	183314	1	FALSE	0	0
sufD	183288	184560	1	TRUE	0	4
sufD	183288	184560	1	TRUE	0	4
sufS	184556	185777	1	FALSE	0	0
sufS	184556	185777	1	FALSE	0	0
sufE	185789	186206	1	TRUE	12	4
sufE	185789	186206	1	TRUE	0	4
ynhG	186354	187356	1	TRUE	148	4
ynhG	186354	187356	1	TRUE	0	4
lpp	187419	187656	-1	TRUE	63	4
lpp	187419	187656	-1	TRUE	0	4
pykF	187966	189379	-1	FALSE	310	0
pykF	187966	189379	-1	FALSE	0	0
fumD	189936	190146	1	TRUE	557	4
fumD	189936	190146	1	TRUE	0	4
ydhY	190601	191228	1	TRUE	455	4
ydhY	190601	191228	1	TRUE	0	4
ydhV	191248	193351	1	FALSE	20	0
ydhV	191248	193351	1	FALSE	0	0
ydhW	193363	194014	1	TRUE	12	4
ydhW	193363	194014	1	TRUE	0	4
ydhX_1	194077	194746	1	TRUE	63	4
ydhX_1	194077	194746	1	TRUE	0	4
ydhU	194742	195528	1	FALSE	0	0
ydhU	194742	195528	1	FALSE	0	0
ydhT	195531	196344	1	TRUE	3	4
ydhT	195531	196344	1	TRUE	0	4
FK53-34_00195	196344	197949	-1	FALSE	0	0
FK53-34_00195	196344	197949	-1	FALSE	0	0
ydhR	198074	198380	-1	TRUE	125	4
ydhR	198074	198380	-1	TRUE	0	4
FK53-34_00197	198486	198563	-1	TRUE	106	6
FK53-34_00198	198567	198644	-1	TRUE	4	4
FK53-34_00199	198951	200208	1	TRUE	307	4
FK53-34_00199	198951	200208	1	TRUE	0	4
mdtK	200246	201620	-1	TRUE	38	4
mdtK	200246	201620	-1	TRUE	0	4
ribC	201835	202462	1	FALSE	215	0
ribC	201835	202462	1	FALSE	0	0
cfa	202510	203659	-1	FALSE	48	0
cfa	202510	203659	-1	FALSE	0	0
ydhC	203948	205160	-1	TRUE	289	4
ydhC	203948	205160	-1	TRUE	0	4
yahB_1	205272	206205	1	FALSE	112	0
yahB_1	205272	206205	1	FALSE	0	0
purR	206201	207227	-1	FALSE	0	0
purR	206201	207227	-1	FALSE	0	0
ynhF	207524	207614	1	TRUE	297	4
ynhF	207524	207614	1	TRUE	0	4
ydhP	207779	208949	1	FALSE	165	0
ydhP	207779	208949	1	FALSE	0	0
sodB	209094	209676	-1	TRUE	145	4
sodB	209094	209676	-1	TRUE	0	4
mepH	209803	210631	-1	TRUE	127	4
mepH	209803	210631	-1	TRUE	0	4
grxD	210965	211313	1	TRUE	334	4
grxD	210965	211313	1	TRUE	0	4
srmB_1	211363	215980	-1	TRUE	50	4
srmB_1	211363	215980	-1	TRUE	0	4
rnt	216072	216720	-1	TRUE	92	4
rnt	216072	216720	-1	TRUE	0	4
gloA	216822	217230	-1	TRUE	102	4
gloA	216822	217230	-1	TRUE	0	4
nemA_1	217310	218408	-1	FALSE	80	0
nemA_1	217310	218408	-1	FALSE	0	0
nemR	218446	219046	-1	FALSE	38	0
nemR	218446	219046	-1	FALSE	0	0
FK53-34_00216	219148	219388	1	TRUE	102	4
FK53-34_00216	219148	219388	1	TRUE	0	4
ydhF	219436	220333	1	TRUE	48	4
ydhF	219436	220333	1	TRUE	0	4
sodC	220412	220934	1	TRUE	79	4
sodC	220412	220934	1	TRUE	0	4
aaeB_1	220934	222947	-1	TRUE	0	4
aaeB_1	220934	222947	-1	TRUE	0	4
aaeA_1	222946	223804	-1	TRUE	0	4
aaeA_1	222946	223804	-1	TRUE	0	4
FK53-34_00221	223806	224043	-1	TRUE	2	4
FK53-34_00221	223806	224043	-1	TRUE	0	4
slyA	224243	224678	1	TRUE	200	6
slyA	224243	224678	1	TRUE	0	6
slyB	224724	225192	-1	TRUE	46	4
slyB	224724	225192	-1	TRUE	0	4
anmK	225466	226588	1	TRUE	274	4
anmK	225466	226588	1	TRUE	0	4
mliC	226678	227002	1	FALSE	90	0
mliC	226678	227002	1	FALSE	0	0
pdxH	227060	227717	1	TRUE	58	4
pdxH	227060	227717	1	TRUE	0	4
tyrS	227845	229120	1	FALSE	128	0
tyrS	227845	229120	1	FALSE	0	0
pdxY	229180	230041	1	TRUE	60	4
pdxY	229180	230041	1	TRUE	0	4
gstA	230079	230685	-1	TRUE	38	4
gstA	230079	230685	-1	TRUE	0	4
dtpA	230789	232292	-1	TRUE	104	4
dtpA	230789	232292	-1	TRUE	0	4
nth	232901	233537	-1	FALSE	609	0
nth	232901	233537	-1	FALSE	0	0
rsxE	233536	234232	-1	FALSE	0	0
rsxE	233536	234232	-1	FALSE	0	0
rsxG	234235	234856	-1	FALSE	3	0
rsxG	234235	234856	-1	FALSE	0	0
rsxD	234859	235918	-1	TRUE	3	4
rsxD	234859	235918	-1	TRUE	0	4
rsxC_1	235918	238042	-1	FALSE	0	0
rsxC_1	235918	238042	-1	FALSE	0	0
rsxB	238034	238613	-1	FALSE	0	0
rsxB	238034	238613	-1	FALSE	0	0
rsxA	238612	239194	-1	TRUE	0	4
rsxA	238612	239194	-1	TRUE	0	4
ydgK	239270	239711	-1	TRUE	76	6
ydgK	239270	239711	-1	TRUE	0	6
cnu	239797	240013	-1	TRUE	86	6
cnu	239797	240013	-1	TRUE	0	6
ydgJ	240652	241693	1	TRUE	639	4
ydgJ	240652	241693	1	TRUE	0	4
add	241760	242762	-1	TRUE	67	6
add	241760	242762	-1	TRUE	0	6
malY_1	242865	244038	-1	TRUE	103	4
malY_1	242865	244038	-1	TRUE	0	4
malX_1	244047	245640	-1	TRUE	9	4
malX_1	244047	245640	-1	TRUE	0	4
malI	245815	246844	1	TRUE	175	4
malI	245815	246844	1	TRUE	0	4
hdhA	246955	247723	1	TRUE	111	4
hdhA	246955	247723	1	TRUE	0	4
FK53-34_00246	247963	248542	1	TRUE	240	6
FK53-34_00246	247963	248542	1	TRUE	0	6
ydgA_1	248758	250267	-1	TRUE	216	4
ydgA_1	248758	250267	-1	TRUE	0	4
manA	250366	251542	-1	TRUE	99	4
manA	250366	251542	-1	TRUE	0	4
fumA	251740	253387	1	TRUE	198	4
fumA	251740	253387	1	TRUE	0	4
fumC	253529	254933	1	TRUE	142	4
fumC	253529	254933	1	TRUE	0	4
tus	254929	255859	-1	TRUE	0	4
tus	254929	255859	-1	TRUE	0	4
rstB	255933	257235	-1	FALSE	74	0
rstB	255933	257235	-1	FALSE	0	0
rstA	257238	257958	-1	TRUE	3	4
rstA	257238	257958	-1	TRUE	0	4
ydgC	258086	258422	1	FALSE	128	0
ydgC	258086	258422	1	FALSE	0	0
folM	258418	259141	-1	FALSE	0	0
folM	258418	259141	-1	FALSE	0	0
ydgI	259177	260560	-1	TRUE	36	4
ydgI	259177	260560	-1	TRUE	0	4
ydgH	260744	261689	-1	TRUE	184	4
ydgH	260744	261689	-1	TRUE	0	4
pntA	262209	263742	1	TRUE	520	4
pntA	262209	263742	1	TRUE	0	4
pntB	263752	265141	1	FALSE	10	0
pntB	263752	265141	1	FALSE	0	0
tqsA	265165	266200	-1	TRUE	24	6
tqsA	265165	266200	-1	TRUE	0	6
mdtJ	266611	266977	1	TRUE	411	4
mdtJ	266611	266977	1	TRUE	0	4
mdtI	266963	267293	1	TRUE	0	4
mdtI	266963	267293	1	TRUE	0	4
FK53-34_00263	267331	268153	-1	TRUE	38	4
FK53-34_00263	267331	268153	-1	TRUE	0	4
asr	268428	268737	-1	TRUE	275	4
asr	268428	268737	-1	TRUE	0	4
ynfM	269162	270416	-1	TRUE	425	4
ynfM	269162	270416	-1	TRUE	0	4
hcaR_1	270522	271416	1	TRUE	106	4
hcaR_1	270522	271416	1	TRUE	0	4
mlc_1	271550	272771	1	TRUE	134	4
mlc_1	271550	272771	1	TRUE	0	4
bioD1_1	272896	273592	1	TRUE	125	4
bioD1_1	272896	273592	1	TRUE	0	4
clcB	273565	274837	-1	TRUE	0	4
clcB	273565	274837	-1	TRUE	0	4
dmsD	274994	275609	-1	TRUE	157	4
dmsD	274994	275609	-1	TRUE	0	4
ynfD	275818	276124	-1	TRUE	209	4
ynfD	275818	276124	-1	TRUE	0	4
FK53-34_00272	276194	276941	1	TRUE	70	4
FK53-34_00272	276194	276941	1	TRUE	0	4
speG	276943	277504	-1	TRUE	2	4
speG	276943	277504	-1	TRUE	0	4
FK53-34_00274	277538	277880	-1	TRUE	34	4
FK53-34_00274	277538	277880	-1	TRUE	0	4
FK53-34_00275	278013	278340	1	TRUE	133	4
FK53-34_00275	278013	278340	1	TRUE	0	4
rspA_1	278556	279771	1	FALSE	216	0
rspA_1	278556	279771	1	FALSE	0	0
rspB	279785	280805	1	TRUE	14	4
rspB	279785	280805	1	TRUE	0	4
intQ	280992	282273	-1	TRUE	187	4
intQ	280992	282273	-1	TRUE	0	4
FK53-34_00279	282307	282544	-1	FALSE	34	0
FK53-34_00279	282307	282544	-1	FALSE	0	0
FK53-34_00280	282631	285103	-1	FALSE	87	0
FK53-34_00280	282631	285103	-1	FALSE	0	0
FK53-34_00281	285196	285388	-1	TRUE	93	4
FK53-34_00281	285196	285388	-1	TRUE	0	4
FK53-34_00282	285384	285573	-1	FALSE	0	0
FK53-34_00282	285384	285573	-1	FALSE	0	0
FK53-34_00283	286075	286276	1	FALSE	502	0
FK53-34_00283	286075	286276	1	FALSE	0	0
FK53-34_00284	286244	286610	-1	TRUE	0	4
FK53-34_00284	286244	286610	-1	TRUE	0	4
FK53-34_00285	286621	286774	-1	FALSE	11	0
FK53-34_00285	286621	286774	-1	FALSE	0	0
FK53-34_00286	286942	287350	-1	TRUE	168	4
FK53-34_00286	286942	287350	-1	TRUE	0	4
FK53-34_00287	287430	287658	1	TRUE	80	4
FK53-34_00287	287430	287658	1	TRUE	0	4
FK53-34_00288	287641	288163	1	TRUE	0	4
FK53-34_00288	287641	288163	1	TRUE	0	4
FK53-34_00289	288143	289109	1	TRUE	0	4
FK53-34_00289	288143	289109	1	TRUE	0	4
FK53-34_00290	289149	289551	1	TRUE	40	4
FK53-34_00290	289149	289551	1	TRUE	0	4
FK53-34_00291	290084	291110	1	TRUE	533	4
FK53-34_00291	290084	291110	1	TRUE	0	4
FK53-34_00292	291787	292000	1	TRUE	677	4
FK53-34_00292	291787	292000	1	TRUE	0	4
FK53-34_00293	292216	292408	1	TRUE	216	4
FK53-34_00293	292216	292408	1	TRUE	0	4
tsr_1	260	719	1	TRUE		4
tsr_1	260	719	1	TRUE	0	4
tsr_2	762	1923	1	TRUE	43	4
tsr_2	762	1923	1	TRUE	0	4
lgoT_1	1972	3334	-1	TRUE	49	4
lgoT_1	1972	3334	-1	TRUE	0	4
lgoR	3550	4465	-1	TRUE	216	4
lgoR	3550	4465	-1	TRUE	0	4
lgoD	4603	5626	1	TRUE	138	4
lgoD	4603	5626	1	TRUE	0	4
mdoB	5745	8115	-1	TRUE	119	6
mdoB	5745	8115	-1	TRUE	0	6
FK53-34_00300	8291	8786	-1	TRUE	176	4
FK53-34_00300	8291	8786	-1	TRUE	0	4
dnaC	8834	9572	-1	TRUE	48	4
dnaC	8834	9572	-1	TRUE	0	4
dnaT_1	9574	10114	-1	TRUE	2	4
dnaT_1	9574	10114	-1	TRUE	0	4
FK53-34_00303	10220	10694	-1	TRUE	106	4
FK53-34_00303	10220	10694	-1	TRUE	0	4
yjjP	10684	11455	-1	TRUE	0	4
yjjP	10684	11455	-1	TRUE	0	4
yjjQ	12072	12798	1	FALSE	617	0
yjjQ	12072	12798	1	FALSE	0	0
bglJ	12755	13433	1	TRUE	0	4
bglJ	12755	13433	1	TRUE	0	4
fhuF	13469	14258	-1	TRUE	36	4
fhuF	13469	14258	-1	TRUE	0	4
FK53-34_00308	14398	14635	1	TRUE	140	4
FK53-34_00308	14398	14635	1	TRUE	0	4
FK53-34_00309	14673	14760	-1	FALSE	38	0
FK53-34_00310	14793	14880	-1	TRUE	33	4
FK53-34_00311	14908	14995	-1	TRUE	28	4
rsmC	15295	16327	-1	TRUE	300	6
rsmC	15295	16327	-1	TRUE	0	6
holD	16429	16843	1	TRUE	102	4
holD	16429	16843	1	TRUE	0	4
rimI	16811	17258	1	TRUE	0	4
rimI	16811	17258	1	TRUE	0	4
yjjG	17272	17950	1	TRUE	14	4
yjjG	17272	17950	1	TRUE	0	4
prfC	18040	19630	1	TRUE	90	4
prfC	18040	19630	1	TRUE	0	4
osmY_1	20032	20638	1	TRUE	402	4
osmY_1	20032	20638	1	TRUE	0	4
FK53-34_00318	20753	20915	1	TRUE	115	4
FK53-34_00318	20753	20915	1	TRUE	0	4
FK53-34_00319	21036	22110	1	TRUE	121	4
FK53-34_00319	21036	22110	1	TRUE	0	4
yjjV	22106	22895	1	TRUE	0	4
yjjV	22106	22895	1	TRUE	0	4
yjjW	23009	23873	-1	FALSE	114	0
yjjW	23009	23873	-1	FALSE	0	0
yjjI	23844	25395	-1	TRUE	0	4
yjjI	23844	25395	-1	TRUE	0	4
deoC	25652	26432	1	TRUE	257	4
deoC	25652	26432	1	TRUE	0	4
deoA	26671	27994	1	FALSE	239	0
deoA	26671	27994	1	FALSE	0	0
deoB_1	28045	29269	1	TRUE	51	4
deoB_1	28045	29269	1	TRUE	0	4
deoD	29348	30068	1	TRUE	79	4
deoD	29348	30068	1	TRUE	0	4
FK53-34_00327	30216	30480	-1	TRUE	148	4
FK53-34_00327	30216	30480	-1	TRUE	0	4
lplA	30511	31528	-1	FALSE	31	0
lplA	30511	31528	-1	FALSE	0	0
ytjB	31555	32200	-1	TRUE	27	4
ytjB	31555	32200	-1	TRUE	0	4
serB	32305	33274	1	TRUE	105	4
serB	32305	33274	1	TRUE	0	4
radA	33322	34705	1	FALSE	48	0
radA	33322	34705	1	FALSE	0	0
nadR	34725	35958	1	TRUE	20	6
nadR	34725	35958	1	TRUE	0	6
ettA	36077	37745	-1	TRUE	119	4
ettA	36077	37745	-1	TRUE	0	4
slt	37955	39893	1	TRUE	210	4
slt	37955	39893	1	TRUE	0	4
trpR	40012	40309	1	FALSE	119	0
trpR	40012	40309	1	FALSE	0	0
yjjX	40393	40915	-1	TRUE	84	4
yjjX	40393	40915	-1	TRUE	0	4
pspB_1	40966	41614	1	TRUE	51	4
pspB_1	40966	41614	1	TRUE	0	4
rob_1	41610	42480	-1	TRUE	0	4
rob_1	41610	42480	-1	TRUE	0	4
FK53-34_00339	42692	43166	1	TRUE	212	4
FK53-34_00339	42692	43166	1	TRUE	0	4
creB	43178	43868	1	FALSE	12	0
creB	43178	43868	1	FALSE	0	0
creC	43867	45292	1	TRUE	0	4
creC	43867	45292	1	TRUE	0	4
creD	45349	46702	1	TRUE	57	4
creD	45349	46702	1	TRUE	0	4
arcA	46758	47475	-1	TRUE	56	4
arcA	46758	47475	-1	TRUE	0	4
trmH_1	48110	48797	1	TRUE	635	6
trmH_1	48110	48797	1	TRUE	0	6
thrA	49155	51618	1	TRUE	358	4
thrA	49155	51618	1	TRUE	0	4
thrB	51619	52552	1	FALSE	1	0
thrB	51619	52552	1	FALSE	0	0
thrC	52552	53839	1	FALSE	0	0
thrC	52552	53839	1	FALSE	0	0
FK53-34_00348	54104	54470	-1	TRUE	265	4
FK53-34_00348	54104	54470	-1	TRUE	0	4
yaaA	54414	55191	-1	FALSE	0	0
yaaA	54414	55191	-1	FALSE	0	0
alsT	55260	56691	-1	TRUE	69	6
alsT	55260	56691	-1	TRUE	0	6
talB	56970	57924	1	TRUE	279	4
talB	56970	57924	1	TRUE	0	4
mog	58038	58626	1	TRUE	114	4
mog	58038	58626	1	TRUE	0	4
satP	58660	59227	-1	TRUE	34	4
satP	58660	59227	-1	TRUE	0	4
FK53-34_00354	59375	60089	-1	TRUE	148	4
FK53-34_00354	59375	60089	-1	TRUE	0	4
FK53-34_00355	60115	60520	-1	TRUE	26	4
FK53-34_00355	60115	60520	-1	TRUE	0	4
dnaK_1	60895	62812	1	TRUE	375	4
dnaK_1	60895	62812	1	TRUE	0	4
dnaJ	62900	64031	1	TRUE	88	4
dnaJ	62900	64031	1	TRUE	0	4
hokC	64134	64287	-1	FALSE	103	0
hokC	64134	64287	-1	FALSE	0	0
nhaA	64864	66031	1	TRUE	577	6
nhaA	64864	66031	1	TRUE	0	6
nhaR	66095	66995	1	TRUE	64	6
nhaR	66095	66995	1	TRUE	0	6
rpsT	67090	67354	-1	TRUE	95	6
rpsT	67090	67354	-1	TRUE	0	6
ribF	67681	68623	1	TRUE	327	4
ribF	67681	68623	1	TRUE	0	4
ileS	68665	71482	1	TRUE	42	4
ileS	68665	71482	1	TRUE	0	4
lspA	71481	71976	1	FALSE	0	0
lspA	71481	71976	1	FALSE	0	0
fkpB	72082	72532	1	FALSE	106	0
fkpB	72082	72532	1	FALSE	0	0
ispH	72533	73484	1	TRUE	1	4
ispH	72533	73484	1	TRUE	0	4
rihC	73549	74464	1	FALSE	65	0
rihC	73549	74464	1	FALSE	0	0
dapB	74630	75452	1	TRUE	166	4
dapB	74630	75452	1	TRUE	0	4
carA	75908	77057	1	TRUE	456	4
carA	75908	77057	1	TRUE	0	4
carB	77074	80296	1	FALSE	17	0
carB	77074	80296	1	FALSE	0	0
FK53-34_00371	80556	80952	1	TRUE	260	4
FK53-34_00371	80556	80952	1	TRUE	0	4
yrdA_1	81070	81661	-1	FALSE	118	0
yrdA_1	81070	81661	-1	FALSE	0	0
caiD	81666	82452	-1	TRUE	5	4
caiD	81666	82452	-1	TRUE	0	4
caiC	82560	84114	-1	FALSE	108	0
caiC	82560	84114	-1	FALSE	0	0
caiB	84186	85404	-1	FALSE	72	0
caiB	84186	85404	-1	FALSE	0	0
caiA_2	85521	86664	-1	TRUE	117	4
caiA_2	85521	86664	-1	TRUE	0	4
caiT_2	86694	88209	-1	TRUE	30	4
caiT_2	86694	88209	-1	TRUE	0	4
fixA_2	88681	89452	1	TRUE	472	4
fixA_2	88681	89452	1	TRUE	0	4
fixB_2	89466	90408	1	TRUE	14	4
fixB_2	89466	90408	1	TRUE	0	4
thi4	90458	91745	1	TRUE	50	4
thi4	90458	91745	1	TRUE	0	4
fixX_2	91741	92029	1	FALSE	0	0
fixX_2	91741	92029	1	FALSE	0	0
ygcS_1	92087	93419	1	TRUE	58	4
ygcS_1	92087	93419	1	TRUE	0	4
kefF	93529	94060	1	TRUE	110	4
kefF	93529	94060	1	TRUE	0	4
kefC_1	94052	95912	1	TRUE	0	4
kefC_1	94052	95912	1	TRUE	0	4
FK53-34_00385	96106	96586	1	TRUE	194	4
FK53-34_00385	96106	96586	1	TRUE	0	4
apaH	96663	97506	-1	TRUE	77	4
apaH	96663	97506	-1	TRUE	0	4
apaG	97512	97890	-1	TRUE	6	4
apaG	97512	97890	-1	TRUE	0	4
rsmA	97892	98714	-1	FALSE	2	0
rsmA	97892	98714	-1	FALSE	0	0
pdxA	98710	99700	-1	TRUE	0	4
pdxA	98710	99700	-1	TRUE	0	4
surA	99699	100986	-1	TRUE	0	4
surA	99699	100986	-1	TRUE	0	4
lptD	101038	103396	-1	TRUE	52	4
lptD	101038	103396	-1	TRUE	0	4
djlA	103650	104466	1	TRUE	254	4
djlA	103650	104466	1	TRUE	0	4
rluA	104603	105263	-1	TRUE	137	4
rluA	104603	105263	-1	TRUE	0	4
rapA_1	105274	108181	-1	FALSE	11	0
rapA_1	105274	108181	-1	FALSE	0	0
polB	108345	110697	-1	TRUE	164	4
polB	108345	110697	-1	TRUE	0	4
araD	110771	111467	-1	FALSE	74	0
araD	110771	111467	-1	FALSE	0	0
araA	111635	113138	-1	TRUE	168	4
araA	111635	113138	-1	TRUE	0	4
araB	113148	114849	-1	FALSE	10	0
araB	113148	114849	-1	FALSE	0	0
araC	115188	116067	1	TRUE	339	4
araC	115188	116067	1	TRUE	0	4
yabI	116152	116917	1	TRUE	85	6
yabI	116152	116917	1	TRUE	0	6
thiQ	116998	117697	-1	TRUE	81	4
thiQ	116998	117697	-1	TRUE	0	4
FK53-34_00402	117680	119291	-1	FALSE	0	0
FK53-34_00402	117680	119291	-1	FALSE	0	0
thiB	119266	120250	-1	TRUE	0	4
thiB	119266	120250	-1	TRUE	0	4
sgrR_1	120413	122069	-1	TRUE	163	4
sgrR_1	120413	122069	-1	TRUE	0	4
leuD	122397	123003	-1	FALSE	328	0
leuD	122397	123003	-1	FALSE	0	0
leuC_1	123013	124414	-1	TRUE	10	4
leuC_1	123013	124414	-1	TRUE	0	4
leuB	124416	125508	-1	FALSE	2	0
leuB	124416	125508	-1	FALSE	0	0
leuA	125507	127079	-1	FALSE	0	0
leuA	125507	127079	-1	FALSE	0	0
leuO	127916	128861	1	TRUE	837	4
leuO	127916	128861	1	TRUE	0	4
ilvI	129178	130903	1	TRUE	317	4
ilvI	129178	130903	1	TRUE	0	4
ilvH	130905	131397	1	FALSE	2	0
ilvH	130905	131397	1	FALSE	0	0
cra	131576	132581	1	TRUE	179	4
cra	131576	132581	1	TRUE	0	4
mraZ	133182	133641	1	TRUE	601	6
mraZ	133182	133641	1	TRUE	0	6
rsmH	133642	134584	1	TRUE	1	4
rsmH	133642	134584	1	TRUE	0	4
ftsL	134580	134946	1	FALSE	0	0
ftsL	134580	134946	1	FALSE	0	0
ftsI	134961	136728	1	FALSE	15	0
ftsI	134961	136728	1	FALSE	0	0
murE	136714	138202	1	TRUE	0	4
murE	136714	138202	1	TRUE	0	4
murF	138198	139557	1	TRUE	0	4
murF	138198	139557	1	TRUE	0	4
mraY	139550	140633	1	TRUE	0	4
mraY	139550	140633	1	TRUE	0	4
murD	140635	141952	1	FALSE	2	0
murD	140635	141952	1	FALSE	0	0
ftsW	141951	143196	1	FALSE	0	0
ftsW	141951	143196	1	FALSE	0	0
murG	143192	144260	1	FALSE	0	0
murG	143192	144260	1	FALSE	0	0
murC	144313	145789	1	TRUE	53	4
murC	144313	145789	1	TRUE	0	4
ddlB	145781	146702	1	FALSE	0	0
ddlB	145781	146702	1	FALSE	0	0
ftsQ	146703	147534	1	FALSE	1	0
ftsQ	146703	147534	1	FALSE	0	0
ftsA_1	147530	148793	1	FALSE	0	0
ftsA_1	147530	148793	1	FALSE	0	0
ftsZ	148853	150005	1	TRUE	60	4
ftsZ	148853	150005	1	TRUE	0	4
lpxC	150105	151023	1	TRUE	100	4
lpxC	150105	151023	1	TRUE	0	4
secM	151253	151766	1	TRUE	230	4
secM	151253	151766	1	TRUE	0	4
secA	151827	154533	1	TRUE	61	4
secA	151827	154533	1	TRUE	0	4
mutT	154592	154982	1	TRUE	59	4
mutT	154592	154982	1	TRUE	0	4
yacG	155082	155280	-1	TRUE	100	4
yacG	155082	155280	-1	TRUE	0	4
zapD	155289	156033	-1	FALSE	9	0
zapD	155289	156033	-1	FALSE	0	0
coaE	156032	156653	-1	TRUE	0	4
coaE	156032	156653	-1	TRUE	0	4
guaC	156877	157921	1	TRUE	224	4
guaC	156877	157921	1	TRUE	0	4
epsF_1	157955	159158	-1	TRUE	34	4
epsF_1	157955	159158	-1	TRUE	0	4
epsE_1	159147	160533	-1	TRUE	0	4
epsE_1	159147	160533	-1	TRUE	0	4
FK53-34_00438	160542	160983	-1	TRUE	9	4
FK53-34_00438	160542	160983	-1	TRUE	0	4
nadC	161186	162080	-1	TRUE	203	4
nadC	161186	162080	-1	TRUE	0	4
ampD	162167	162719	1	TRUE	87	4
ampD	162167	162719	1	TRUE	0	4
ampE	162715	163570	1	FALSE	0	0
ampE	162715	163570	1	FALSE	0	0
aroP	163612	164983	-1	FALSE	42	0
aroP	163612	164983	-1	FALSE	0	0
pdhR_1	165527	166292	1	TRUE	544	4
pdhR_1	165527	166292	1	TRUE	0	4
aceE	166452	169116	1	FALSE	160	0
aceE	166452	169116	1	FALSE	0	0
aceF	169130	171029	1	FALSE	14	0
aceF	169130	171029	1	FALSE	0	0
lpdA	171353	172778	1	FALSE	324	0
lpdA	171353	172778	1	FALSE	0	0
FK53-34_00447	173020	174829	-1	TRUE	242	4
FK53-34_00447	173020	174829	-1	TRUE	0	4
acnB	175183	177781	1	TRUE	354	4
acnB	175183	177781	1	TRUE	0	4
FK53-34_00449	177955	178318	1	TRUE	174	4
FK53-34_00449	177955	178318	1	TRUE	0	4
speD	178355	179150	-1	TRUE	37	4
speD	178355	179150	-1	TRUE	0	4
speE	179165	180032	-1	TRUE	15	4
speE	179165	180032	-1	TRUE	0	4
FK53-34_00452	180137	180485	-1	TRUE	105	4
FK53-34_00452	180137	180485	-1	TRUE	0	4
cueO	180649	182200	1	TRUE	164	4
cueO	180649	182200	1	TRUE	0	4
gcd	182245	184636	-1	TRUE	45	6
gcd	182245	184636	-1	TRUE	0	6
hpt	184841	185378	1	TRUE	205	4
hpt	184841	185378	1	TRUE	0	4
can	185418	186081	-1	TRUE	40	4
can	185418	186081	-1	TRUE	0	4
yadG	186189	187116	1	TRUE	108	4
yadG	186189	187116	1	TRUE	0	4
yadH	187112	187883	1	FALSE	0	0
yadH	187112	187883	1	FALSE	0	0
FK53-34_00459	187987	188428	1	TRUE	104	4
FK53-34_00459	187987	188428	1	TRUE	0	4
FK53-34_00460	188484	189711	1	FALSE	56	0
FK53-34_00460	188484	189711	1	FALSE	0	0
panD	189714	190095	-1	TRUE	3	4
panD	189714	190095	-1	TRUE	0	4
FK53-34_00462	190368	191193	1	TRUE	273	4
FK53-34_00462	190368	191193	1	TRUE	0	4
panC	191303	192155	-1	FALSE	110	0
panC	191303	192155	-1	FALSE	0	0
panB	192166	192958	-1	TRUE	11	4
panB	192166	192958	-1	TRUE	0	4
yadC	193070	194282	-1	TRUE	112	4
yadC	193070	194282	-1	TRUE	0	4
FK53-34_00466	194292	194442	-1	TRUE	10	4
FK53-34_00466	194292	194442	-1	TRUE	0	4
yadK	194478	195009	-1	TRUE	36	4
yadK	194478	195009	-1	TRUE	0	4
yadL	195088	195673	-1	TRUE	79	4
yadL	195088	195673	-1	TRUE	0	4
yadM	195685	196246	-1	TRUE	12	4
yadM	195685	196246	-1	TRUE	0	4
htrE	196268	198860	-1	TRUE	22	4
htrE	196268	198860	-1	TRUE	0	4
yadV	198908	199637	-1	TRUE	48	4
yadV	198908	199637	-1	TRUE	0	4
yadN	199723	200302	-1	TRUE	86	4
yadN	199723	200302	-1	TRUE	0	4
FK53-34_00473	149	584	1	TRUE		4
FK53-34_00473	149	584	1	TRUE	0	4
deoR_1	1574	2357	-1	TRUE	990	4
deoR_1	1574	2357	-1	TRUE	0	4
rbsK_1	2659	3580	1	TRUE	302	4
rbsK_1	2659	3580	1	TRUE	0	4
fucP	3607	4924	1	TRUE	27	4
fucP	3607	4924	1	TRUE	0	4
FK53-34_00477	4935	5949	1	FALSE	11	0
FK53-34_00477	4935	5949	1	FALSE	0	0
FK53-34_00478	6370	6655	1	TRUE	421	4
FK53-34_00478	6370	6655	1	TRUE	0	4
ulaA_1	6870	8127	-1	TRUE	215	4
ulaA_1	6870	8127	-1	TRUE	0	4
ulaB_1	8139	8427	-1	TRUE	12	4
ulaB_1	8139	8427	-1	TRUE	0	4
ulaC_1	8442	8886	-1	TRUE	15	4
ulaC_1	8442	8886	-1	TRUE	0	4
gntR_1	9156	10188	1	TRUE	270	4
gntR_1	9156	10188	1	TRUE	0	4
fabF_1	11027	12257	-1	TRUE	839	4
fabF_1	11027	12257	-1	TRUE	0	4
fabG_1	12253	12985	-1	TRUE	0	4
fabG_1	12253	12985	-1	TRUE	0	4
FK53-34_00485	12984	13449	-1	FALSE	0	0
FK53-34_00485	12984	13449	-1	FALSE	0	0
fabF_2	13445	14615	-1	FALSE	0	0
fabF_2	13445	14615	-1	FALSE	0	0
FK53-34_00487	14616	15201	-1	TRUE	1	4
FK53-34_00487	14616	15201	-1	TRUE	0	4
FK53-34_00488	15197	17516	-1	TRUE	0	4
FK53-34_00488	15197	17516	-1	TRUE	0	4
lolA_1	17484	18090	-1	TRUE	0	4
lolA_1	17484	18090	-1	TRUE	0	4
FK53-34_00490	18086	18509	-1	TRUE	0	4
FK53-34_00490	18086	18509	-1	TRUE	0	4
FK53-34_00491	18512	20189	-1	TRUE	3	4
FK53-34_00491	18512	20189	-1	TRUE	0	4
FK53-34_00492	20179	20533	-1	FALSE	0	0
FK53-34_00492	20179	20533	-1	FALSE	0	0
FK53-34_00493	20519	21878	-1	TRUE	0	4
FK53-34_00493	20519	21878	-1	TRUE	0	4
FK53-34_00494	21874	22456	-1	FALSE	0	0
FK53-34_00494	21874	22456	-1	FALSE	0	0
acpP_1	22460	22712	-1	FALSE	4	0
acpP_1	22460	22712	-1	FALSE	0	0
FK53-34_00496	22723	22981	-1	TRUE	11	4
FK53-34_00496	22723	22981	-1	TRUE	0	4
FK53-34_00497	22955	23795	-1	TRUE	0	4
FK53-34_00497	22955	23795	-1	TRUE	0	4
FK53-34_00498	23773	24496	-1	TRUE	0	4
FK53-34_00498	23773	24496	-1	TRUE	0	4
sfmM2	24536	25595	-1	TRUE	40	4
sfmM2	24536	25595	-1	TRUE	0	4
FK53-34_00500	25659	26049	-1	TRUE	64	6
FK53-34_00500	25659	26049	-1	TRUE	0	6
FK53-34_00501	26573	26939	1	TRUE	524	4
FK53-34_00501	26573	26939	1	TRUE	0	4
FK53-34_00502	26896	27802	1	FALSE	0	0
FK53-34_00502	26896	27802	1	FALSE	0	0
FK53-34_00503	27900	28956	1	TRUE	98	6
FK53-34_00503	27900	28956	1	TRUE	0	6
cdiA	28927	29215	1	TRUE	0	4
cdiA	28927	29215	1	TRUE	0	4
fecE	29750	30518	-1	FALSE	535	0
fecE	29750	30518	-1	FALSE	0	0
fecD	30518	31475	-1	TRUE	0	4
fecD	30518	31475	-1	TRUE	0	4
fecC	31471	32470	-1	TRUE	0	4
fecC	31471	32470	-1	TRUE	0	4
fecB	32466	33369	-1	FALSE	0	0
fecB	32466	33369	-1	FALSE	0	0
fecA	33413	35738	-1	TRUE	44	4
fecA	33413	35738	-1	TRUE	0	4
fecR	35824	36778	-1	FALSE	86	0
fecR	35824	36778	-1	FALSE	0	0
fecI	36774	37296	-1	TRUE	0	4
fecI	36774	37296	-1	TRUE	0	4
FK53-34_00512	37781	38075	1	TRUE	485	4
FK53-34_00512	37781	38075	1	TRUE	0	4
FK53-34_00513	38075	38279	1	FALSE	0	0
FK53-34_00513	38075	38279	1	FALSE	0	0
intS_1	38464	39727	-1	TRUE	185	6
intS_1	38464	39727	-1	TRUE	0	6
FK53-34_00515	39924	40000	-1	TRUE	197	4
FK53-34_00516	40106	40682	-1	FALSE	106	0
FK53-34_00516	40106	40682	-1	FALSE	0	0
dsbD	40718	42416	-1	FALSE	36	0
dsbD	40718	42416	-1	FALSE	0	0
cutA	42391	42730	-1	TRUE	0	4
cutA	42391	42730	-1	TRUE	0	4
dcuA	42845	44147	-1	TRUE	115	4
dcuA	42845	44147	-1	TRUE	0	4
aspA	44264	45701	-1	TRUE	117	4
aspA	44264	45701	-1	TRUE	0	4
FK53-34_00521	46037	46514	1	TRUE	336	4
FK53-34_00521	46037	46514	1	TRUE	0	4
yjeH	46529	47786	-1	TRUE	15	4
yjeH	46529	47786	-1	TRUE	0	4
groS	48061	48355	1	FALSE	275	0
groS	48061	48355	1	FALSE	0	0
groL	48398	50045	1	FALSE	43	0
groL	48398	50045	1	FALSE	0	0
FK53-34_00525	50182	50536	1	TRUE	137	4
FK53-34_00525	50182	50536	1	TRUE	0	4
FK53-34_00526	50738	51608	-1	TRUE	202	4
FK53-34_00526	50738	51608	-1	TRUE	0	4
epmB	51989	53018	-1	TRUE	381	4
epmB	51989	53018	-1	TRUE	0	4
efp	53059	53626	1	TRUE	41	4
efp	53059	53626	1	TRUE	0	4
FK53-34_00529	53677	53803	1	FALSE	51	0
FK53-34_00529	53677	53803	1	FALSE	0	0
FK53-34_00530	53914	54061	1	TRUE	111	4
FK53-34_00530	53914	54061	1	TRUE	0	4
gdx	54237	54555	1	FALSE	176	0
gdx	54237	54555	1	FALSE	0	0
blc_1	54551	55085	-1	FALSE	0	0
blc_1	54551	55085	-1	FALSE	0	0
blaEC-15	55173	56340	-1	TRUE	88	4
ampC	55173	56340	-1	TRUE	0	4
frdD	56369	56729	-1	TRUE	29	4
frdD	56369	56729	-1	TRUE	0	4
frdC	56739	57135	-1	FALSE	10	0
frdC	56739	57135	-1	FALSE	0	0
frdB	57145	57880	-1	FALSE	10	0
frdB	57145	57880	-1	FALSE	0	0
frdA	57872	59681	-1	TRUE	0	4
frdA	57872	59681	-1	TRUE	0	4
epmA	60005	60983	1	TRUE	324	4
epmA	60005	60983	1	TRUE	0	4
yjeM	61200	62661	1	TRUE	217	4
yjeM	61200	62661	1	TRUE	0	4
mscM	62810	66134	-1	TRUE	149	4
mscM	62810	66134	-1	TRUE	0	4
psd	66155	67124	-1	TRUE	21	4
psd	66155	67124	-1	TRUE	0	4
rsgA	67220	68273	-1	TRUE	96	4
rsgA	67220	68273	-1	TRUE	0	4
orn	68368	68914	1	TRUE	95	4
orn	68368	68914	1	TRUE	0	4
FK53-34_00544	69124	69200	1	TRUE	210	6
FK53-34_00545	69235	69311	1	TRUE	35	4
queG	69580	70720	-1	TRUE	269	4
queG	69580	70720	-1	TRUE	0	4
nnr	70733	72266	1	TRUE	13	4
nnr	70733	72266	1	TRUE	0	4
tsaE	72237	72699	1	FALSE	0	0
tsaE	72237	72699	1	FALSE	0	0
amiB	72716	74054	1	FALSE	17	0
amiB	72716	74054	1	FALSE	0	0
mutL	74063	75911	1	TRUE	9	4
mutL	74063	75911	1	TRUE	0	4
miaA	75903	76854	1	TRUE	0	4
miaA	75903	76854	1	TRUE	0	4
hfq	76939	77248	1	TRUE	85	4
hfq	76939	77248	1	TRUE	0	4
hflX	77324	78605	1	TRUE	76	4
hflX	77324	78605	1	TRUE	0	4
hflK	78691	79951	1	FALSE	86	0
hflK	78691	79951	1	FALSE	0	0
hflC	79953	80958	1	TRUE	2	4
hflC	79953	80958	1	TRUE	0	4
FK53-34_00556	81039	81237	1	TRUE	81	4
FK53-34_00556	81039	81237	1	TRUE	0	4
purA	81340	82639	1	TRUE	103	4
purA	81340	82639	1	TRUE	0	4
nsrR	82843	83269	1	TRUE	204	4
nsrR	82843	83269	1	TRUE	0	4
rnr	83307	85749	1	TRUE	38	4
rnr	83307	85749	1	TRUE	0	4
rlmB	86044	86776	1	TRUE	295	4
rlmB	86044	86776	1	TRUE	0	4
FK53-34_00561	86902	87304	1	TRUE	126	4
FK53-34_00561	86902	87304	1	TRUE	0	4
FK53-34_00562	87322	88021	1	TRUE	18	4
FK53-34_00562	87322	88021	1	TRUE	0	4
FK53-34_00563	88071	88731	1	TRUE	50	4
FK53-34_00563	88071	88731	1	TRUE	0	4
FK53-34_00564	88748	89147	1	TRUE	17	4
FK53-34_00564	88748	89147	1	TRUE	0	4
FK53-34_00565	89156	89795	1	TRUE	9	4
FK53-34_00565	89156	89795	1	TRUE	0	4
yjfC	89797	90961	1	FALSE	2	0
yjfC	89797	90961	1	FALSE	0	0
aidB	91044	92670	1	FALSE	83	0
aidB	91044	92670	1	FALSE	0	0
FK53-34_00568	92774	93050	-1	FALSE	104	0
FK53-34_00568	92774	93050	-1	FALSE	0	0
bsmA	93391	93721	-1	FALSE	341	0
bsmA	93391	93721	-1	FALSE	0	0
FK53-34_00570	93902	94652	1	FALSE	181	0
FK53-34_00570	93902	94652	1	FALSE	0	0
ulaR	94648	95404	-1	TRUE	0	4
ulaR	94648	95404	-1	TRUE	0	4
ulaG	95511	96576	-1	FALSE	107	0
ulaG	95511	96576	-1	FALSE	0	0
ulaA_2	96930	98328	1	TRUE	354	4
ulaA_2	96930	98328	1	TRUE	0	4
ulaB_2	98343	98649	1	FALSE	15	0
ulaB_2	98343	98649	1	FALSE	0	0
ulaC_2	98658	99123	1	FALSE	9	0
ulaC_2	98658	99123	1	FALSE	0	0
ulaD	99136	99787	1	TRUE	13	4
ulaD	99136	99787	1	TRUE	0	4
ulaE_1	99796	100651	1	FALSE	9	0
ulaE_1	99796	100651	1	FALSE	0	0
ulaF	100650	101337	1	FALSE	0	0
ulaF	100650	101337	1	FALSE	0	0
yagU	101433	101985	1	TRUE	96	4
yagU	101433	101985	1	TRUE	0	4
FK53-34_00580	102059	102335	-1	TRUE	74	4
FK53-34_00580	102059	102335	-1	TRUE	0	4
rpsF	102661	103057	1	TRUE	326	4
rpsF	102661	103057	1	TRUE	0	4
priB	103063	103378	1	FALSE	6	0
priB	103063	103378	1	FALSE	0	0
rpsR	103382	103610	1	TRUE	4	4
rpsR	103382	103610	1	TRUE	0	4
rplI	103651	104101	1	TRUE	41	4
rplI	103651	104101	1	TRUE	0	4
exuT_1	104202	105480	-1	TRUE	101	6
exuT_1	104202	105480	-1	TRUE	0	6
FK53-34_00586	105572	107645	-1	TRUE	92	4
FK53-34_00586	105572	107645	-1	TRUE	0	4
ydiF_2	107641	109183	-1	TRUE	0	4
ydiF_2	107641	109183	-1	TRUE	0	4
crt	109192	109969	-1	TRUE	9	4
crt	109192	109969	-1	TRUE	0	4
FK53-34_00589	109978	110821	-1	TRUE	9	4
FK53-34_00589	109978	110821	-1	TRUE	0	4
fabG_2	110830	111622	-1	FALSE	9	0
fabG_2	110830	111622	-1	FALSE	0	0
nicS	111833	112481	1	TRUE	211	4
nicS	111833	112481	1	TRUE	0	4
FK53-34_00592	112464	113103	-1	TRUE	0	6
FK53-34_00592	112464	113103	-1	TRUE	0	6
fklB	113320	113941	1	TRUE	217	4
fklB	113320	113941	1	TRUE	0	4
cycA	114249	115662	1	TRUE	308	4
cycA	114249	115662	1	TRUE	0	4
ytfE	115706	116369	-1	TRUE	44	4
ytfE	115706	116369	-1	TRUE	0	4
ytfF	116476	117442	-1	TRUE	107	4
ytfF	116476	117442	-1	TRUE	0	4
qorB	117549	118410	-1	FALSE	107	0
qorB	117549	118410	-1	FALSE	0	0
FK53-34_00598	118498	118879	1	FALSE	88	0
FK53-34_00598	118498	118879	1	FALSE	0	0
cpdB	119007	120951	-1	TRUE	128	4
cpdB	119007	120951	-1	TRUE	0	4
cysQ	121121	121862	1	TRUE	170	4
cysQ	121121	121862	1	TRUE	0	4
ytfJ_1	121851	122409	-1	TRUE	0	4
ytfJ_1	121851	122409	-1	TRUE	0	4
FK53-34_00602	122733	122940	1	TRUE	324	4
FK53-34_00602	122733	122940	1	TRUE	0	4
FK53-34_00603	122999	124343	-1	TRUE	59	4
FK53-34_00603	122999	124343	-1	TRUE	0	4
msrA	124530	125169	-1	FALSE	187	0
msrA	124530	125169	-1	FALSE	0	0
tamA	125373	127107	1	FALSE	204	0
tamA	125373	127107	1	FALSE	0	0
tamB	127103	130883	1	TRUE	0	4
tamB	127103	130883	1	TRUE	0	4
ytfP	130885	131230	1	FALSE	2	0
ytfP	130885	131230	1	FALSE	0	0
chpS	131437	131689	1	TRUE	207	4
chpS	131437	131689	1	TRUE	0	4
chpB	131718	132033	1	FALSE	29	0
chpB	131718	132033	1	FALSE	0	0
ppa	132111	132642	-1	TRUE	78	6
ppa	132111	132642	-1	TRUE	0	6
ytfQ	132950	133907	1	TRUE	308	4
ytfQ	132950	133907	1	TRUE	0	4
fruK	134119	135622	1	TRUE	212	4
fruK	134119	135622	1	TRUE	0	4
ytfT	135635	136658	1	FALSE	13	0
ytfT	135635	136658	1	FALSE	0	0
yjfF	136644	137640	1	FALSE	0	0
yjfF	136644	137640	1	FALSE	0	0
fbp	137672	138671	-1	FALSE	32	0
fbp	137672	138671	-1	FALSE	0	0
mpl	138846	140220	1	TRUE	175	4
mpl	138846	140220	1	TRUE	0	4
FK53-34_00617	140305	140857	-1	TRUE	85	4
FK53-34_00617	140305	140857	-1	TRUE	0	4
pmbA	140950	142303	1	FALSE	93	0
pmbA	140950	142303	1	FALSE	0	0
cybC	142484	142871	1	FALSE	181	0
cybC	142484	142871	1	FALSE	0	0
relB	143062	143305	1	TRUE	191	6
relB	143062	143305	1	TRUE	0	6
relE	143294	143555	1	FALSE	0	0
relE	143294	143555	1	FALSE	0	0
nrdG	143583	144048	-1	TRUE	28	4
nrdG	143583	144048	-1	TRUE	0	4
nrdD	144234	146373	-1	TRUE	186	4
nrdD	144234	146373	-1	TRUE	0	4
treC	146766	148422	-1	TRUE	393	4
treC	146766	148422	-1	TRUE	0	4
treB	148471	149893	-1	TRUE	49	4
treB	148471	149893	-1	TRUE	0	4
treR	150011	150959	-1	TRUE	118	4
treR	150011	150959	-1	TRUE	0	4
mgtA	151327	154024	1	FALSE	368	0
mgtA	151327	154024	1	FALSE	0	0
ridA	154229	154616	-1	TRUE	205	6
ridA	154229	154616	-1	TRUE	0	6
pyrI	154688	155150	-1	FALSE	72	0
pyrI	154688	155150	-1	FALSE	0	0
pyrB	155162	156098	-1	FALSE	12	0
pyrB	155162	156098	-1	FALSE	0	0
tabA	156496	156949	1	TRUE	398	4
tabA	156496	156949	1	TRUE	0	4
argI	156994	157999	-1	TRUE	45	4
argI	156994	157999	-1	TRUE	0	4
rraB	158160	158577	1	TRUE	161	4
rraB	158160	158577	1	TRUE	0	4
FK53-34_00634	158622	159126	-1	TRUE	45	4
FK53-34_00634	158622	159126	-1	TRUE	0	4
yjgN	159318	160506	1	TRUE	192	4
yjgN	159318	160506	1	TRUE	0	4
valS	160552	163408	-1	TRUE	46	4
valS	160552	163408	-1	TRUE	0	4
holC	163407	163890	-1	FALSE	0	0
holC	163407	163890	-1	FALSE	0	0
pepA	163984	165496	-1	TRUE	94	4
pepA	163984	165496	-1	TRUE	0	4
lptF	165783	166863	1	TRUE	287	4
lptF	165783	166863	1	TRUE	0	4
lptG_1	166862	167945	1	FALSE	0	0
lptG_1	166862	167945	1	FALSE	0	0
FK53-34_00641	168133	169636	-1	TRUE	188	4
FK53-34_00641	168133	169636	-1	TRUE	0	4
FK53-34_00642	170037	170122	1	TRUE	401	6
FK53-34_00643	170488	170692	-1	FALSE	366	0
FK53-34_00643	170488	170692	-1	FALSE	0	0
FK53-34_00644	170855	171548	1	TRUE	163	4
FK53-34_00644	170855	171548	1	TRUE	0	4
FK53-34_00645	171725	171959	1	TRUE	177	4
FK53-34_00645	171725	171959	1	TRUE	0	4
FK53-34_00646	171928	172933	1	FALSE	0	0
FK53-34_00646	171928	172933	1	FALSE	0	0
hpaIIM	172967	174221	-1	TRUE	34	6
hpaIIM	172967	174221	-1	TRUE	0	6
FK53-34_00648	174280	175000	-1	TRUE	59	4
FK53-34_00648	174280	175000	-1	TRUE	0	4
FK53-34_00649	175413	175725	1	TRUE	413	4
FK53-34_00649	175413	175725	1	TRUE	0	4
glaH	655	1633	1	FALSE		0
glaH	655	1633	1	FALSE	0	0
lhgD	1652	2921	1	FALSE	19	0
lhgD	1652	2921	1	FALSE	0	0
gabD	2943	4392	1	TRUE	22	4
gabD	2943	4392	1	TRUE	0	4
gabT	4405	5686	1	FALSE	13	0
gabT	4405	5686	1	FALSE	0	0
gabP	5996	7397	1	TRUE	310	4
gabP	5996	7397	1	TRUE	0	4
glaR	7417	8080	1	TRUE	20	4
glaR	7417	8080	1	TRUE	0	4
kbp	8080	8530	-1	FALSE	0	0
kbp	8080	8530	-1	FALSE	0	0
FK53-34_00657	8612	8771	-1	TRUE	82	4
FK53-34_00657	8612	8771	-1	TRUE	0	4
ygaV	8954	9254	1	FALSE	183	0
ygaV	8954	9254	1	FALSE	0	0
ygaP	9263	9788	1	FALSE	9	0
ygaP	9263	9788	1	FALSE	0	0
stpA	9834	10236	-1	TRUE	46	6
stpA	9834	10236	-1	TRUE	0	6
alaE	10906	11356	1	FALSE	670	0
alaE	10906	11356	1	FALSE	0	0
FK53-34_00662	11392	11737	-1	TRUE	36	4
FK53-34_00662	11392	11737	-1	TRUE	0	4
ygaM	11888	12218	1	TRUE	151	4
ygaM	11888	12218	1	TRUE	0	4
gabR	12273	13608	-1	TRUE	55	6
gabR	12273	13608	-1	TRUE	0	6
FK53-34_00665	13695	14127	1	TRUE	87	4
FK53-34_00665	13695	14127	1	TRUE	0	4
nrdH	14336	14582	1	TRUE	209	4
nrdH	14336	14582	1	TRUE	0	4
nrdI	14578	14989	1	TRUE	0	4
nrdI	14578	14989	1	TRUE	0	4
nrdE	14961	17106	1	FALSE	0	0
nrdE	14961	17106	1	FALSE	0	0
nrdF	17115	18075	1	FALSE	9	0
nrdF	17115	18075	1	FALSE	0	0
proV	18429	19632	1	TRUE	354	4
proV	18429	19632	1	TRUE	0	4
proW	19624	20689	1	FALSE	0	0
proW	19624	20689	1	FALSE	0	0
proX	20746	21739	1	FALSE	57	0
proX	20746	21739	1	FALSE	0	0
FK53-34_00673	21927	23112	1	TRUE	188	4
FK53-34_00673	21927	23112	1	TRUE	0	4
ygaZ	23235	23973	1	TRUE	123	6
ygaZ	23235	23973	1	TRUE	0	6
FK53-34_00675	23962	24298	1	FALSE	0	0
FK53-34_00675	23962	24298	1	FALSE	0	0
mprA	24388	24919	1	TRUE	90	4
mprA	24388	24919	1	TRUE	0	4
emrA_1	25045	26218	1	TRUE	126	4
emrA_1	25045	26218	1	TRUE	0	4
emrB_1	26234	27773	1	FALSE	16	0
emrB_1	26234	27773	1	FALSE	0	0
FK53-34_00679	28030	28738	1	TRUE	257	4
FK53-34_00679	28030	28738	1	TRUE	0	4
FK53-34_00680	28734	29847	1	FALSE	0	0
FK53-34_00680	28734	29847	1	FALSE	0	0
FK53-34_00681	30406	33010	1	TRUE	559	4
FK53-34_00681	30406	33010	1	TRUE	0	4
luxS	33128	33644	-1	TRUE	118	4
luxS	33128	33644	-1	TRUE	0	4
gshA	33793	35350	-1	TRUE	149	6
gshA	33793	35350	-1	TRUE	0	6
yqaA	35422	35851	-1	TRUE	72	4
yqaA	35422	35851	-1	TRUE	0	4
yqaB	35847	36414	-1	TRUE	0	4
yqaB	35847	36414	-1	TRUE	0	4
FK53-34_00686	36690	36767	-1	TRUE	276	4
FK53-34_00687	36830	36907	-1	TRUE	63	4
FK53-34_00688	36969	37046	-1	TRUE	62	4
FK53-34_00689	37110	37187	-1	FALSE	64	0
FK53-34_00690	37190	37283	-1	TRUE	3	4
csrA	37598	37784	-1	TRUE	315	4
csrA	37598	37784	-1	TRUE	0	4
alaS	38018	40649	-1	TRUE	234	4
alaS	38018	40649	-1	TRUE	0	4
recX	40777	41278	-1	TRUE	128	4
recX	40777	41278	-1	TRUE	0	4
recA	41517	42579	-1	TRUE	239	6
recA	41517	42579	-1	TRUE	0	6
pncC_1	42658	43156	-1	TRUE	79	4
pncC_1	42658	43156	-1	TRUE	0	4
mltB	43300	44386	-1	FALSE	144	0
mltB	43300	44386	-1	FALSE	0	0
srlA	44641	45205	1	FALSE	255	0
srlA	44641	45205	1	FALSE	0	0
srlE	45201	46161	1	TRUE	0	4
srlE	45201	46161	1	TRUE	0	4
srlB	46171	46543	1	TRUE	10	4
srlB	46171	46543	1	TRUE	0	4
srlD	46547	47327	1	FALSE	4	0
srlD	46547	47327	1	FALSE	0	0
FK53-34_00701	47432	47792	1	TRUE	105	4
FK53-34_00701	47432	47792	1	TRUE	0	4
srlR_1	47858	48632	1	TRUE	66	4
srlR_1	47858	48632	1	TRUE	0	4
gutQ	48624	49590	1	FALSE	0	0
gutQ	48624	49590	1	FALSE	0	0
norR_1	49586	51101	-1	TRUE	0	6
norR_1	49586	51101	-1	TRUE	0	6
norV	51287	52727	1	TRUE	186	4
norV	51287	52727	1	TRUE	0	4
norW	52723	53857	1	TRUE	0	4
norW	52723	53857	1	TRUE	0	4
hypF	53936	56177	-1	FALSE	79	0
hypF	53936	56177	-1	FALSE	0	0
hyfA_1	56329	56857	-1	TRUE	152	4
hyfA_1	56329	56857	-1	TRUE	0	4
ascG	57005	58016	-1	FALSE	148	0
ascG	57005	58016	-1	FALSE	0	0
bglF	58275	59733	1	TRUE	259	4
bglF	58275	59733	1	TRUE	0	4
bglH	59741	61166	1	FALSE	8	0
bglH	59741	61166	1	FALSE	0	0
FK53-34_00712	61269	62025	-1	TRUE	103	4
FK53-34_00712	61269	62025	-1	TRUE	0	4
hycI	62067	62538	-1	TRUE	42	4
hycI	62067	62538	-1	TRUE	0	4
FK53-34_00714	62530	62941	-1	TRUE	0	4
FK53-34_00714	62530	62941	-1	TRUE	0	4
hycG	62937	63705	-1	TRUE	0	4
hycG	62937	63705	-1	TRUE	0	4
ndhI	63704	64247	-1	FALSE	0	0
ndhI	63704	64247	-1	FALSE	0	0
hycE	64256	65966	-1	TRUE	9	4
hycE	64256	65966	-1	TRUE	0	4
hycD	65983	66907	-1	FALSE	17	0
hycD	65983	66907	-1	FALSE	0	0
ndhB	66909	68736	-1	TRUE	2	4
ndhB	66909	68736	-1	TRUE	0	4
hyfA_2	68732	69344	-1	TRUE	0	4
hyfA_2	68732	69344	-1	TRUE	0	4
hycA	69468	69930	-1	TRUE	124	4
hycA	69468	69930	-1	TRUE	0	4
hypA	70142	70493	1	TRUE	212	4
hypA	70142	70493	1	TRUE	0	4
hypB	70496	71369	1	TRUE	3	4
hypB	70496	71369	1	TRUE	0	4
hypC	71359	71632	1	TRUE	0	4
hypC	71359	71632	1	TRUE	0	4
hypD	71631	72753	1	TRUE	0	4
hypD	71631	72753	1	TRUE	0	4
hypE	72749	73760	1	TRUE	0	4
hypE	72749	73760	1	TRUE	0	4
fhlA	73833	75912	1	TRUE	73	6
fhlA	73833	75912	1	TRUE	0	6
FK53-34_00728	75950	76304	-1	TRUE	38	4
FK53-34_00728	75950	76304	-1	TRUE	0	4
mutS	76589	79151	1	TRUE	285	4
mutS	76589	79151	1	TRUE	0	4
pphB	79256	79913	1	TRUE	105	6
pphB	79256	79913	1	TRUE	0	6
rpoS	80047	81100	-1	TRUE	134	4
rpoS	80047	81100	-1	TRUE	0	4
nlpD_1	81162	82302	-1	FALSE	62	0
nlpD_1	81162	82302	-1	FALSE	0	0
pcm	82442	83069	-1	TRUE	140	4
pcm	82442	83069	-1	TRUE	0	4
surE	83062	83824	-1	TRUE	0	4
surE	83062	83824	-1	TRUE	0	4
truD	83804	84854	-1	FALSE	0	0
truD	83804	84854	-1	FALSE	0	0
ispF	84850	85330	-1	FALSE	0	0
ispF	84850	85330	-1	FALSE	0	0
ispD	85329	86040	-1	FALSE	0	0
ispD	85329	86040	-1	FALSE	0	0
ftsB	86058	86370	-1	FALSE	18	0
ftsB	86058	86370	-1	FALSE	0	0
ygbE	86563	86887	-1	TRUE	193	4
ygbE	86563	86887	-1	TRUE	0	4
cysC	86936	87542	-1	FALSE	49	0
cysC	86936	87542	-1	FALSE	0	0
cysN	87541	88969	-1	TRUE	0	4
cysN	87541	88969	-1	TRUE	0	4
cysD	88970	89879	-1	TRUE	1	4
cysD	88970	89879	-1	TRUE	0	4
FK53-34_00743	90130	91168	1	TRUE	251	4
FK53-34_00743	90130	91168	1	TRUE	0	4
hokE_1	91291	91444	-1	TRUE	123	4
hokE_1	91291	91444	-1	TRUE	0	4
cysH_1	91708	92443	-1	FALSE	264	0
cysH_1	91708	92443	-1	FALSE	0	0
cysI	92516	94229	-1	TRUE	73	4
cysI	92516	94229	-1	TRUE	0	4
cysJ	94228	96028	-1	FALSE	0	0
cysJ	94228	96028	-1	FALSE	0	0
queD	96343	96709	1	TRUE	315	4
queD	96343	96709	1	TRUE	0	4
FK53-34_00749	96786	98058	1	FALSE	77	0
FK53-34_00749	96786	98058	1	FALSE	0	0
fixX_3	98048	98309	1	FALSE	0	0
fixX_3	98048	98309	1	FALSE	0	0
ygcP	98325	98901	1	TRUE	16	4
ygcP	98325	98901	1	TRUE	0	4
etfA	99115	99976	-1	FALSE	214	0
etfA	99115	99976	-1	FALSE	0	0
FK53-34_00753	99972	100752	-1	FALSE	0	0
FK53-34_00753	99972	100752	-1	FALSE	0	0
ygcS_2	100729	102139	-1	TRUE	0	4
ygcS_2	100729	102139	-1	TRUE	0	4
FK53-34_00755	102160	103615	-1	TRUE	21	4
FK53-34_00755	102160	103615	-1	TRUE	0	4
kduD_1	103682	104468	-1	TRUE	67	4
kduD_1	103682	104468	-1	TRUE	0	4
yqcE	104786	106064	1	FALSE	318	0
yqcE	104786	106064	1	FALSE	0	0
lsrK	106090	107569	1	FALSE	26	0
lsrK	106090	107569	1	FALSE	0	0
queE	108655	109327	-1	TRUE	1086	4
queE	108655	109327	-1	TRUE	0	4
eno	109460	110759	-1	FALSE	133	0
eno	109460	110759	-1	FALSE	0	0
pyrG	110846	112484	-1	TRUE	87	4
pyrG	110846	112484	-1	TRUE	0	4
mazG	112711	113503	-1	TRUE	227	4
mazG	112711	113503	-1	TRUE	0	4
relA	113598	115833	-1	TRUE	95	4
relA	113598	115833	-1	TRUE	0	4
rlmD	115880	117182	-1	TRUE	47	4
rlmD	115880	117182	-1	TRUE	0	4
barA	117238	119995	1	TRUE	56	4
barA	117238	119995	1	TRUE	0	4
gudD	120229	121570	-1	FALSE	234	0
gudD	120229	121570	-1	FALSE	0	0
gudP	121665	123018	-1	TRUE	95	4
gudP	121665	123018	-1	TRUE	0	4
FK53-34_00768	123437	123887	-1	FALSE	419	0
FK53-34_00768	123437	123887	-1	FALSE	0	0
truC	123904	124687	-1	FALSE	17	0
truC	123904	124687	-1	FALSE	0	0
yqcC	124686	125016	-1	FALSE	0	0
yqcC	124686	125016	-1	FALSE	0	0
syd	125638	126184	-1	TRUE	622	4
syd	125638	126184	-1	TRUE	0	4
queF	126250	127099	1	FALSE	66	0
queF	126250	127099	1	FALSE	0	0
ppnN	127210	128575	1	TRUE	111	4
ppnN	127210	128575	1	TRUE	0	4
sdaC	129132	130422	1	TRUE	557	4
sdaC	129132	130422	1	TRUE	0	4
sdaB	130479	131847	1	FALSE	57	0
sdaB	130479	131847	1	FALSE	0	0
ygdG	132129	132885	1	FALSE	282	0
ygdG	132129	132885	1	FALSE	0	0
rlmM	133101	134202	-1	TRUE	216	4
rlmM	133101	134202	-1	TRUE	0	4
FK53-34_00778	134194	134590	-1	TRUE	0	4
FK53-34_00778	134194	134590	-1	TRUE	0	4
gcvA	134608	135526	-1	TRUE	18	6
gcvA	134608	135526	-1	TRUE	0	6
ygdR_1	135876	136104	-1	FALSE	350	0
ygdR_1	135876	136104	-1	FALSE	0	0
csdA	136295	137501	1	TRUE	191	4
csdA	136295	137501	1	TRUE	0	4
csdE	137500	137944	1	TRUE	0	6
csdE	137500	137944	1	TRUE	0	6
tcdA	137993	138800	-1	TRUE	49	4
tcdA	137993	138800	-1	TRUE	0	4
mltA	139038	140136	-1	FALSE	238	0
mltA	139038	140136	-1	FALSE	0	0
FK53-34_00785	140344	140421	1	TRUE	208	4
FK53-34_00786	140454	140531	1	TRUE	33	4
FK53-34_00787	140565	140642	1	FALSE	34	0
FK53-34_00788	140720	141668	-1	TRUE	78	4
FK53-34_00788	140720	141668	-1	TRUE	0	4
kdsD_1	141738	142335	-1	TRUE	70	4
kdsD_1	141738	142335	-1	TRUE	0	4
malY_2	142303	143512	-1	TRUE	0	4
malY_2	142303	143512	-1	TRUE	0	4
malX_2	143511	145092	-1	TRUE	0	6
malX_2	143511	145092	-1	TRUE	0	6
licT	145123	145948	-1	FALSE	31	0
licT	145123	145948	-1	FALSE	0	0
amiC	146208	147462	-1	TRUE	260	4
amiC	146208	147462	-1	TRUE	0	4
argA	147692	149024	1	TRUE	230	4
argA	147692	149024	1	TRUE	0	4
recD	149105	150932	-1	TRUE	81	4
recD	149105	150932	-1	TRUE	0	4
recB	150931	154474	-1	FALSE	0	0
recB	150931	154474	-1	FALSE	0	0
ptrA	154466	157355	-1	TRUE	0	4
ptrA	154466	157355	-1	TRUE	0	4
recC	157530	160899	-1	FALSE	175	0
recC	157530	160899	-1	FALSE	0	0
FK53-34_00799	160911	161235	-1	FALSE	12	0
FK53-34_00799	160911	161235	-1	FALSE	0	0
FK53-34_00800	161219	161627	-1	TRUE	0	4
FK53-34_00800	161219	161627	-1	TRUE	0	4
FK53-34_00801	161623	162187	-1	TRUE	0	6
FK53-34_00801	161623	162187	-1	TRUE	0	6
FK53-34_00802	294	1185	-1	FALSE		0
FK53-34_00802	294	1185	-1	FALSE	0	0
nfrA	1185	4158	-1	TRUE	0	4
nfrA	1185	4158	-1	TRUE	0	4
FK53-34_00804	4144	6382	-1	TRUE	0	4
FK53-34_00804	4144	6382	-1	TRUE	0	4
cusS	6531	7974	-1	TRUE	149	4
cusS	6531	7974	-1	TRUE	0	4
cusR	7963	8647	-1	TRUE	0	4
cusR	7963	8647	-1	TRUE	0	4
cusC_1	8803	10186	1	TRUE	156	4
cusC_1	8803	10186	1	TRUE	0	4
cusF	10209	10542	1	TRUE	23	4
cusF	10209	10542	1	TRUE	0	4
cusB	10557	11781	1	TRUE	15	4
cusB	10557	11781	1	TRUE	0	4
cusA	11792	14930	1	FALSE	11	0
cusA	11792	14930	1	FALSE	0	0
pheP	15173	16550	1	FALSE	243	0
pheP	15173	16550	1	FALSE	0	0
ybdG	16617	17865	-1	TRUE	67	4
ybdG	16617	17865	-1	TRUE	0	4
nfsB	17976	18630	-1	TRUE	111	4
nfsB	17976	18630	-1	TRUE	0	4
FK53-34_00814	18722	19091	-1	FALSE	92	0
FK53-34_00814	18722	19091	-1	FALSE	0	0
FK53-34_00815	19155	19404	-1	TRUE	64	4
FK53-34_00815	19155	19404	-1	TRUE	0	4
ybdK	19469	20588	-1	TRUE	65	4
ybdK	19469	20588	-1	TRUE	0	4
hokE_2	21041	21194	1	TRUE	453	4
hokE_2	21041	21194	1	TRUE	0	4
hokE_3	21544	21697	1	TRUE	350	4
hokE_3	21544	21697	1	TRUE	0	4
entD	21818	22568	-1	TRUE	121	6
entD	21818	22568	-1	TRUE	0	6
fepA	22612	24853	-1	FALSE	44	0
fepA	22612	24853	-1	FALSE	0	0
fes	25095	26298	1	TRUE	242	4
fes	25095	26298	1	TRUE	0	4
ybdZ	26300	26519	1	TRUE	2	4
ybdZ	26300	26519	1	TRUE	0	4
entF	26515	30397	1	TRUE	0	4
entF	26515	30397	1	TRUE	0	4
fepE	30611	31745	1	TRUE	214	4
fepE	30611	31745	1	TRUE	0	4
fepC	31741	32557	-1	FALSE	0	0
fepC	31741	32557	-1	FALSE	0	0
fepG	32553	33546	-1	FALSE	0	0
fepG	32553	33546	-1	FALSE	0	0
fepD	33542	34547	-1	TRUE	0	4
fepD	33542	34547	-1	TRUE	0	4
entS	34657	35908	1	TRUE	110	4
entS	34657	35908	1	TRUE	0	4
fepB	35988	36954	-1	TRUE	80	4
fepB	35988	36954	-1	TRUE	0	4
entC	37328	38504	1	TRUE	374	6
entC	37328	38504	1	TRUE	0	6
entE	38513	40124	1	FALSE	9	0
entE	38513	40124	1	FALSE	0	0
entB	40137	40995	1	FALSE	13	0
entB	40137	40995	1	FALSE	0	0
entA	40994	41741	1	TRUE	0	4
entA	40994	41741	1	TRUE	0	4
entH	41743	42157	1	FALSE	2	0
entH	41743	42157	1	FALSE	0	0
cstA	42337	44443	1	TRUE	180	4
cstA	42337	44443	1	TRUE	0	4
FK53-34_00836	44595	44793	1	TRUE	152	4
FK53-34_00836	44595	44793	1	TRUE	0	4
hcxA	44802	45891	-1	TRUE	9	4
hcxA	44802	45891	-1	TRUE	0	4
ybdL	45999	47160	1	TRUE	108	4
ybdL	45999	47160	1	TRUE	0	4
ybdM_1	47160	47790	-1	TRUE	0	4
ybdM_1	47160	47790	-1	TRUE	0	4
cysH_2	47762	48983	-1	TRUE	0	6
cysH_2	47762	48983	-1	TRUE	0	6
ybdO	49123	50029	-1	TRUE	140	4
ybdO	49123	50029	-1	TRUE	0	4
dsbG	50237	50984	-1	TRUE	208	4
dsbG	50237	50984	-1	TRUE	0	4
ahpC	51357	51921	1	TRUE	373	4
ahpC	51357	51921	1	TRUE	0	4
ahpF	52135	53731	1	FALSE	214	0
ahpF	52135	53731	1	FALSE	0	0
uspG_1	53850	54279	-1	TRUE	119	4
uspG_1	53850	54279	-1	TRUE	0	4
FK53-34_00846	54402	54492	-1	TRUE	123	4
FK53-34_00846	54402	54492	-1	TRUE	0	4
rnk	54634	55045	-1	TRUE	142	4
rnk	54634	55045	-1	TRUE	0	4
rna	55274	56081	-1	TRUE	229	4
rna	55274	56081	-1	TRUE	0	4
ttdT_1	56194	57658	-1	TRUE	113	4
ttdT_1	56194	57658	-1	TRUE	0	4
citG	57708	58587	-1	FALSE	50	0
citG	57708	58587	-1	FALSE	0	0
citX	58561	59113	-1	FALSE	0	0
citX	58561	59113	-1	FALSE	0	0
citF	59116	60649	-1	TRUE	3	4
citF	59116	60649	-1	TRUE	0	4
citE	60659	61568	-1	TRUE	10	4
citE	60659	61568	-1	TRUE	0	4
citD	61564	61861	-1	FALSE	0	0
citD	61564	61861	-1	FALSE	0	0
citC	61875	62934	-1	TRUE	14	4
citC	61875	62934	-1	TRUE	0	4
dpiB	63312	64971	1	TRUE	378	4
dpiB	63312	64971	1	TRUE	0	4
dpiA	64939	65620	1	TRUE	0	4
dpiA	64939	65620	1	TRUE	0	4
dcuD	65658	67044	-1	TRUE	38	4
dcuD	65658	67044	-1	TRUE	0	4
cspE	68182	68392	1	TRUE	1138	4
cspE	68182	68392	1	TRUE	0	4
crcB	68445	68829	-1	TRUE	53	4
crcB	68445	68829	-1	TRUE	0	4
ybeM	68921	69710	1	TRUE	92	4
ybeM	68921	69710	1	TRUE	0	4
tatE	69838	70042	1	FALSE	128	0
tatE	69838	70042	1	FALSE	0	0
lipA	70140	71106	-1	TRUE	98	4
lipA	70140	71106	-1	TRUE	0	4
lipB	71516	72158	-1	TRUE	410	4
lipB	71516	72158	-1	TRUE	0	4
FK53-34_00865	72259	72523	-1	TRUE	101	4
FK53-34_00865	72259	72523	-1	TRUE	0	4
dacA	72631	73843	-1	TRUE	108	4
dacA	72631	73843	-1	TRUE	0	4
rlpA	73982	75083	-1	TRUE	139	4
rlpA	73982	75083	-1	TRUE	0	4
mrdB	75093	76206	-1	FALSE	10	0
mrdB	75093	76206	-1	FALSE	0	0
mrdA	76208	78110	-1	FALSE	2	0
mrdA	76208	78110	-1	FALSE	0	0
rlmH	78140	78608	-1	FALSE	30	0
rlmH	78140	78608	-1	FALSE	0	0
rsfS	78611	78929	-1	TRUE	3	4
rsfS	78611	78929	-1	TRUE	0	4
cobC	79189	79801	-1	TRUE	260	4
cobC	79189	79801	-1	TRUE	0	4
nadD	79824	80475	-1	FALSE	23	0
nadD	79824	80475	-1	FALSE	0	0
holA	80467	81499	-1	FALSE	0	0
holA	80467	81499	-1	FALSE	0	0
lptE	81498	82077	-1	FALSE	0	0
lptE	81498	82077	-1	FALSE	0	0
leuS	82091	84674	-1	TRUE	14	4
leuS	82091	84674	-1	TRUE	0	4
FK53-34_00877	84908	85391	1	TRUE	234	4
FK53-34_00877	84908	85391	1	TRUE	0	4
rihA	85429	86365	-1	FALSE	38	0
rihA	85429	86365	-1	FALSE	0	0
glnQ_1	86482	87208	-1	TRUE	117	4
glnQ_1	86482	87208	-1	TRUE	0	4
gltK	87207	87882	-1	TRUE	0	4
gltK	87207	87882	-1	TRUE	0	4
gltJ	87881	88622	-1	FALSE	0	0
gltJ	87881	88622	-1	FALSE	0	0
gltI	88791	89700	-1	FALSE	169	0
gltI	88791	89700	-1	FALSE	0	0
lnt	90096	91635	-1	TRUE	396	4
lnt	90096	91635	-1	TRUE	0	4
corC	91659	92538	-1	TRUE	24	4
corC	91659	92538	-1	TRUE	0	4
ybeY	92627	93095	-1	FALSE	89	0
ybeY	92627	93095	-1	FALSE	0	0
ybeZ	93091	94171	-1	TRUE	0	4
ybeZ	93091	94171	-1	TRUE	0	4
miaB	94284	95709	-1	FALSE	113	0
miaB	94284	95709	-1	FALSE	0	0
ubiF	95854	97030	1	TRUE	145	4
ubiF	95854	97030	1	TRUE	0	4
FK53-34_00889	97183	97258	-1	FALSE	153	0
FK53-34_00890	97295	97370	-1	TRUE	37	4
FK53-34_00891	97418	97495	-1	TRUE	48	4
FK53-34_00892	97510	97585	-1	TRUE	15	4
FK53-34_00893	97619	97694	-1	FALSE	34	0
FK53-34_00894	97717	97802	-1	TRUE	23	4
FK53-34_00895	97810	97887	-1	TRUE	8	4
asnB	98266	99931	-1	FALSE	379	0
asnB	98266	99931	-1	FALSE	0	0
nagD	100327	101080	-1	TRUE	396	4
nagD	100327	101080	-1	TRUE	0	4
nagC	101127	102348	-1	TRUE	47	4
nagC	101127	102348	-1	TRUE	0	4
nagA	102356	103505	-1	TRUE	8	4
nagA	102356	103505	-1	TRUE	0	4
nagB_1	103566	104367	-1	TRUE	61	4
nagB_1	103566	104367	-1	TRUE	0	4
nagE	104699	106646	1	TRUE	332	4
nagE	104699	106646	1	TRUE	0	4
FK53-34_00902	106652	106796	-1	TRUE	6	4
FK53-34_00902	106652	106796	-1	TRUE	0	4
glnS	106913	108578	1	TRUE	117	4
glnS	106913	108578	1	TRUE	0	4
chiP	109156	110563	1	TRUE	578	4
chiP	109156	110563	1	TRUE	0	4
chiQ	110612	110945	1	FALSE	49	0
chiQ	110612	110945	1	FALSE	0	0
fur	111040	111487	-1	TRUE	95	6
fur	111040	111487	-1	TRUE	0	6
fldA	111775	112306	-1	TRUE	288	4
fldA	111775	112306	-1	TRUE	0	4
ybfE	112445	112808	-1	FALSE	139	0
ybfE	112445	112808	-1	FALSE	0	0
ybfF	112878	113643	-1	TRUE	70	4
ybfF	112878	113643	-1	TRUE	0	4
seqA	113827	114373	1	TRUE	184	4
seqA	113827	114373	1	TRUE	0	4
pgm	114398	116039	1	TRUE	25	4
pgm	114398	116039	1	TRUE	0	4
potE	116261	117581	-1	FALSE	222	0
potE	116261	117581	-1	FALSE	0	0
speF	117577	119776	-1	TRUE	0	4
speF	117577	119776	-1	TRUE	0	4
kdpE	120444	121122	-1	FALSE	668	0
kdpE	120444	121122	-1	FALSE	0	0
kdpD	121118	123803	-1	FALSE	0	0
kdpD	121118	123803	-1	FALSE	0	0
kdpC	123795	124368	-1	FALSE	0	0
kdpC	123795	124368	-1	FALSE	0	0
kdpB	124376	126425	-1	FALSE	8	0
kdpB	124376	126425	-1	FALSE	0	0
kdpA	126447	128121	-1	FALSE	22	0
kdpA	126447	128121	-1	FALSE	0	0
FK53-34_00919	128523	128730	1	TRUE	402	4
FK53-34_00919	128523	128730	1	TRUE	0	4
FK53-34_00920	128831	129341	1	FALSE	101	0
FK53-34_00920	128831	129341	1	FALSE	0	0
phrB	129337	130756	1	FALSE	0	0
phrB	129337	130756	1	FALSE	0	0
dtpD	130881	132363	-1	TRUE	125	4
dtpD	130881	132363	-1	TRUE	0	4
ybgI	132633	133377	1	FALSE	270	0
ybgI	132633	133377	1	FALSE	0	0
pxpB	133399	134056	1	TRUE	22	4
pxpB	133399	134056	1	TRUE	0	4
pxpC	134049	134982	1	FALSE	0	0
pxpC	134049	134982	1	FALSE	0	0
pxpA	134971	135706	1	FALSE	0	0
pxpA	134971	135706	1	FALSE	0	0
nei	135741	136533	1	TRUE	35	4
nei	135741	136533	1	TRUE	0	4
FK53-34_00928	136529	137576	-1	TRUE	0	4
FK53-34_00928	136529	137576	-1	TRUE	0	4
FK53-34_00929	137727	138789	-1	TRUE	151	4
FK53-34_00929	137727	138789	-1	TRUE	0	4
papD	138785	139517	-1	TRUE	0	4
papD	138785	139517	-1	TRUE	0	4
papC_1	139531	141982	-1	TRUE	14	4
papC_1	139531	141982	-1	TRUE	0	4
ybgD	142041	142617	-1	TRUE	59	4
ybgD	142041	142617	-1	TRUE	0	4
gltA	142998	144282	-1	FALSE	381	0
gltA	142998	144282	-1	FALSE	0	0
sdhC	144975	145380	1	TRUE	693	4
sdhC	144975	145380	1	TRUE	0	4
sdhD	145373	145721	1	TRUE	0	4
sdhD	145373	145721	1	TRUE	0	4
sdhA	145720	147487	1	FALSE	0	0
sdhA	145720	147487	1	FALSE	0	0
sdhB	147502	148219	1	FALSE	15	0
sdhB	147502	148219	1	FALSE	0	0
sucA	148662	151464	1	FALSE	443	0
sucA	148662	151464	1	FALSE	0	0
sucB	151478	152696	1	FALSE	14	0
sucB	151478	152696	1	FALSE	0	0
sucC	152877	154044	1	TRUE	181	4
sucC	152877	154044	1	TRUE	0	4
sucD	154043	154913	1	TRUE	0	4
sucD	154043	154913	1	TRUE	0	4
FK53-34_00942	155123	155402	1	TRUE	210	4
FK53-34_00942	155123	155402	1	TRUE	0	4
FK53-34_00943	155467	155860	1	FALSE	65	0
FK53-34_00943	155467	155860	1	FALSE	0	0
FK53-34_00944	156337	156430	-1	TRUE	477	4
FK53-34_00944	156337	156430	-1	TRUE	0	4
FK53-34_00945	92	437	1	FALSE		0
FK53-34_00945	92	437	1	FALSE	0	0
FK53-34_00946	455	1793	1	TRUE	18	4
FK53-34_00946	455	1793	1	TRUE	0	4
FK53-34_00947	1789	2443	1	TRUE	0	4
FK53-34_00947	1789	2443	1	TRUE	0	4
pal_1	2446	4183	1	FALSE	3	0
pal_1	2446	4183	1	FALSE	0	0
hcpA	4187	4679	1	TRUE	4	4
hcpA	4187	4679	1	TRUE	0	4
clpV1_1	4856	7472	1	FALSE	177	0
clpV1_1	4856	7472	1	FALSE	0	0
FK53-34_00951	7708	10576	1	TRUE	236	4
FK53-34_00951	7708	10576	1	TRUE	0	4
FK53-34_00952	10572	11004	1	FALSE	0	0
FK53-34_00952	10572	11004	1	FALSE	0	0
FK53-34_00953	11034	13062	1	TRUE	30	4
FK53-34_00953	11034	13062	1	TRUE	0	4
FK53-34_00954	13054	13828	1	TRUE	0	4
FK53-34_00954	13054	13828	1	TRUE	0	4
FK53-34_00955	14114	14384	1	TRUE	286	4
FK53-34_00955	14114	14384	1	TRUE	0	4
FK53-34_00956	14384	15545	1	TRUE	0	4
FK53-34_00956	14384	15545	1	TRUE	0	4
FK53-34_00957	15531	18945	1	TRUE	0	4
FK53-34_00957	15531	18945	1	TRUE	0	4
FK53-34_00958	18944	20540	1	TRUE	0	4
FK53-34_00958	18944	20540	1	TRUE	0	4
FK53-34_00959	20590	20692	1	TRUE	50	4
FK53-34_00959	20590	20692	1	TRUE	0	4
FK53-34_00960	21124	22888	1	TRUE	432	4
FK53-34_00960	21124	22888	1	TRUE	0	4
FK53-34_00961	22851	23946	1	FALSE	0	0
FK53-34_00961	22851	23946	1	FALSE	0	0
FK53-34_00962	23926	24463	1	FALSE	0	0
FK53-34_00962	23926	24463	1	FALSE	0	0
FK53-34_00963	24455	24908	1	TRUE	0	4
FK53-34_00963	24455	24908	1	TRUE	0	4
FK53-34_00964	24997	26401	1	TRUE	89	4
FK53-34_00964	24997	26401	1	TRUE	0	4
FK53-34_00965	26477	26553	-1	TRUE	76	4
FK53-34_00966	26657	27365	-1	TRUE	104	4
FK53-34_00966	26657	27365	-1	TRUE	0	4
speC	27763	29899	1	TRUE	398	4
speC	27763	29899	1	TRUE	0	4
nupG	29946	31203	-1	TRUE	47	4
nupG	29946	31203	-1	TRUE	0	4
mltC	31402	32482	-1	FALSE	199	0
mltC	31402	32482	-1	FALSE	0	0
yggX	32546	32822	-1	FALSE	64	0
yggX	32546	32822	-1	FALSE	0	0
mutY	32849	33917	-1	TRUE	27	4
mutY	32849	33917	-1	TRUE	0	4
trmB	34062	34782	1	TRUE	145	4
trmB	34062	34782	1	TRUE	0	4
FK53-34_00973	34781	35108	1	FALSE	0	0
FK53-34_00973	34781	35108	1	FALSE	0	0
FK53-34_00974	35290	36010	1	TRUE	182	4
FK53-34_00974	35290	36010	1	TRUE	0	4
ansB	36185	37232	1	TRUE	175	4
ansB	36185	37232	1	TRUE	0	4
FK53-34_00976	37348	38356	1	TRUE	116	4
FK53-34_00976	37348	38356	1	TRUE	0	4
hemW	38418	39555	-1	TRUE	62	4
hemW	38418	39555	-1	TRUE	0	4
rdgB	39547	40141	-1	TRUE	0	4
rdgB	39547	40141	-1	TRUE	0	4
FK53-34_00979	40148	40439	-1	FALSE	7	0
FK53-34_00979	40148	40439	-1	FALSE	0	0
FK53-34_00980	40435	41002	-1	FALSE	0	0
FK53-34_00980	40435	41002	-1	FALSE	0	0
yggS	41019	41724	-1	TRUE	17	4
yggS	41019	41724	-1	TRUE	0	4
yggR	41741	42722	1	FALSE	17	0
yggR	41741	42722	1	FALSE	0	0
yqgF	42930	43347	-1	FALSE	208	0
yqgF	42930	43347	-1	FALSE	0	0
FK53-34_00984	43346	43982	-1	TRUE	0	4
FK53-34_00984	43346	43982	-1	TRUE	0	4
gshB	44018	44969	-1	FALSE	36	0
gshB	44018	44969	-1	FALSE	0	0
rsmE	44981	45713	-1	FALSE	12	0
rsmE	44981	45713	-1	FALSE	0	0
endA	45792	46500	-1	TRUE	79	4
endA	45792	46500	-1	TRUE	0	4
sprT	46594	47050	-1	FALSE	94	0
sprT	46594	47050	-1	FALSE	0	0
galP	47168	48563	-1	TRUE	118	4
galP	47168	48563	-1	TRUE	0	4
metK	49045	50200	-1	TRUE	482	4
metK	49045	50200	-1	TRUE	0	4
speA	50996	52973	1	TRUE	796	4
speA	50996	52973	1	TRUE	0	4
FK53-34_00992	53118	53850	1	TRUE	145	4
FK53-34_00992	53118	53850	1	TRUE	0	4
speB	53985	54906	1	FALSE	135	0
speB	53985	54906	1	FALSE	0	0
loiP	55114	55873	-1	TRUE	208	4
loiP	55114	55873	-1	TRUE	0	4
tktA	56150	58142	1	TRUE	277	4
tktA	56150	58142	1	TRUE	0	4
cmtB	58923	59367	1	TRUE	781	4
cmtB	58923	59367	1	TRUE	0	4
mtlA_1	59394	60783	1	TRUE	27	4
mtlA_1	59394	60783	1	TRUE	0	4
yggP_1	60797	62075	1	TRUE	14	4
yggP_1	60797	62075	1	TRUE	0	4
yggF	62071	63037	1	TRUE	0	4
yggF	62071	63037	1	TRUE	0	4
fumE	63058	63568	1	TRUE	21	6
fumE	63058	63568	1	TRUE	0	6
coaA_1	63564	64278	1	FALSE	0	0
coaA_1	63564	64278	1	FALSE	0	0
ecfA1_1	64249	64927	-1	TRUE	0	4
ecfA1_1	64249	64927	-1	TRUE	0	4
ecfA1_2	64920	65598	-1	TRUE	0	4
ecfA1_2	64920	65598	-1	TRUE	0	4
FK53-34_01004	65585	66293	-1	TRUE	0	4
FK53-34_01004	65585	66293	-1	TRUE	0	4
FK53-34_01005	66293	66872	-1	FALSE	0	0
FK53-34_01005	66293	66872	-1	FALSE	0	0
FK53-34_01006	66894	67326	-1	TRUE	22	4
FK53-34_01006	66894	67326	-1	TRUE	0	4
epd	67697	68717	1	FALSE	371	0
epd	67697	68717	1	FALSE	0	0
pgk	68766	69930	1	TRUE	49	4
pgk	68766	69930	1	TRUE	0	4
fbaA	70144	71224	1	TRUE	214	4
fbaA	70144	71224	1	TRUE	0	4
mscS	71415	72276	1	TRUE	191	4
mscS	71415	72276	1	TRUE	0	4
argO	72413	73049	1	TRUE	137	4
argO	72413	73049	1	TRUE	0	4
FK53-34_01012	73141	73882	1	FALSE	92	0
FK53-34_01012	73141	73882	1	FALSE	0	0
hdfR_1	74050	74947	1	TRUE	168	4
hdfR_1	74050	74947	1	TRUE	0	4
[truncated: 7,013 more rows]
